# Supplementary material for: Prediction of HIV-1 sensitivity to broadly neutralizing antibodies shows a trend towards resistance over time
Source: PLoS Comput Biol. 2017 Oct 24;13(10):e1005789. doi: 10.1371/journal.pcbi.1005789 (PMC5669501; doi:10.1371/journal.pcbi.1005789)
Supplement: S1 Table — In order to select a kernel for the SVM models, the performance of the polynomial kernel, radial basis function kernel (RBF), weighted degree with shifts kernel (WDKS) and the oligo kernel (Oligo) were compared in 10 runs of a 5-fold nested cross-validation. The cost parameter C of the SVM was sampled in the range from 10E-6 to 10E6 by powers of 10. The two RBF kernels differ in the physico-chemical encoding of the amino acid sequences (see Materials). The parameters of each kernel as well as the sampled range for each parameter are presented in the first sheet. The second sheet contains the prediction performance of each kernel measured by the Area under the ROC curve (AUC) in 10 runs of a 5-fold nested cross-validation exemplarily for all 11 bNAbs. All kernels performed equally well for all bNAbs, apart from VRC-PG04, for which the oligo kernel performed better. Therefore, the oligo kernel was taken to build the prediction models. (XLSX) [file pcbi.1005789.s007.xlsx]

## Sheet: NestedCV_ParameterRange
Kernel	Parameter	from	to	by	Parameter	from	to	by
Polynomial	degree	1	10	1
RBF	width	1e-06	1000000	powers of 10
WDKS	l-mer	1	11	1	shift	0	11	1
Oligo	l-mer	1	11	1	sigma	1	11	2
Caption
In order to select a kernel for the SVM models, the performance of the polynomial kernel,radial basis function kernel (RBF), weighted degree with shifts kernel (WDKS) and the oligo kernel (Oligo) were compared in 10 runs of a 5-fold nested cross-validation. The cost parameter C of the SVM was sampled in the range from 1e-6 to 1e+6 by powers of 10. The two RBF kernels differ in the physico-chemica…
The parameters of each kernel as well as the sampled range for each parameter.

## Sheet: NestedCV_KernelComparison
bNAb AUC	Poly	RBF1	RBF2	WDKS	Oligo
PG9.mAUC	0.72	0.69	0.69	0.69	0.67
PG16.mAUC	0.74	0.7	0.73	0.71	0.71
PGT121.mAUC	0.81	0.79	0.77	0.78	0.79
PGT128.mAUC	0.693459	0.632009	0.636138	0.685166	0.67965
10-996.mAUC	0.87	0.85	0.85	0.84	0.84
10-1074.mAUC	0.83	0.82	0.81	0.79	0.81
VRC01.mAUC	0.73	0.7	0.68	0.78	0.71
VRC-PG04.mAUC	0.54	0.52	0.63	0.57	0.69
3BNC117.mAUC	0.710181	0.622372	0.705648	0.724972	0.704622
NIH-4546.mAUC	0.747048	0.758524	0.738452	0.742071	0.763452
35O22.mAUC	0.665415	0.640085	0.662582	0.658242	0.646038
Caption:
In order to select a kernel for the SVM models,the performance of the polynomial kernel,radial basis function kernel (RBF), weighted degree with shifts kernel (WDKS) and the oligo kernel (Oligo) were compared in 10 runs of a 5-fold nested cross-validation. The cost parameter C of the SVM was sampled in the range from 1e-6 to 1e+6 by powers of 10. The two RBF kernels differ in the physico-chemical…
The prediction performance of each kernel measured by the Area under the ROC Curve (AUC) in 10 runs of a 5-fold nested cross-validation. All kernels performed equally well for all bNAbs, apart from VRC-PG04, for which the oligo kernel performed better. Therefore, the oligo kernel was taken to build the prediction models.
