# Supplementary material for: Prediction of HIV-1 sensitivity to broadly neutralizing antibodies shows a trend towards resistance over time
Source: PLoS Comput Biol. 2017 Oct 24;13(10):e1005789. doi: 10.1371/journal.pcbi.1005789 (PMC5669501; doi:10.1371/journal.pcbi.1005789)
Supplement: S3 Table — HIV-1 variants from a neutralization assay against PGT128 and their coreceptor usage are presented in this contingency table. The coreceptor usage was determined using the well-established prediction tool geno2pheno[coreceptor] using an FPR-cutoff of 10% as recommended by the European Consensus Group on clinical management of HIV-1 tropism testing, and the FPR-cutoff recommended by then German and Austrian treatment guidelines (≤ 5%: X4-capable; ≥ 15%: R5-tropic). To test whether the sensitivity to PGT128 is significantly different with regard to coreceptor usage for each FPR-cutoff, we performed a two-sided Fisher’s exact test using significance level = 0.05. (XLSX) [file pcbi.1005789.s009.xlsx]

## Sheet: Sheet1
bNAb	X4 FPR-Cutoff	neutralization	X4-capable	R5-tropic	P
PGT128	0.1	resistant	27	61	0.00568
PGT128	0.1	sensitive	28	155
PGT128	5%/15%	resistant	16	58
PGT128	5%/15%	sensitive	16	149	0.02223
Caption:
HIV-1 variants from a neutralization assay against PGT128 and their coreceptor usage are presented in this contingency table. The coreceptor usage was determined using the well-established prediction tool geno2pheno[coreceptor] using an FPR-cutoff of 10% as recommended by the European Consensus Group on clinical management of HIV-1 tropism testing, and the FPR-cutoff recommended by then German an…
