# Supplementary material for: Prediction of HIV-1 sensitivity to broadly neutralizing antibodies shows a trend towards resistance over time
Source: PLoS Comput Biol. 2017 Oct 24;13(10):e1005789. doi: 10.1371/journal.pcbi.1005789 (PMC5669501; doi:10.1371/journal.pcbi.1005789)
Supplement: S4 Table — Performance comparison (AUC) of the full classification models and classification models that were built using the strongest p% beforehand learnt discriminant signals. To compare the performances of the reduced to the full models, we divided our data set into three partitions. Partition A (40% of the data) was used to build a full model (parameters were fitted using a 5-fold cross-validation), from which the p% strongest discriminant signals were extracted. Partition B (40% of the data) was used to build prediction models only based on the p% of the discriminant signals. On the same data set, we also build the full prediction model. The performance of full and reduced models were tested on the third partition C (20% of the data). For each prediction model, we tested the null hypothesis that the full and reduced model have on average the same performance using a paired, two-sided, Wilcoxon test and a significance threshold t = α/#reduced models = 0.05/8 = 0.00625 with Bonferroni correction for multiple testing. For each prediction model, we could not reject the null hypothesis for most of the reduced models. Only five comparisons show a significant p-value (marked in red), which is however very close to the Bonferroni correction threshold. (XLSX) [file pcbi.1005789.s010.xlsx]

## Sheet: FullvsReducedModelPerformance
S4 Table. Performance comparison of the full and reduced prediction models
		p% of the discriminant signals
		1	3	5	7	10	15	20	25	100
bNAb	PG9	0.45	0.6	0.66	0.66	0.66	0.63	0.62	0.59	0.69
	PG16	0.6	0.57	0.6	0.63	0.63	0.62	0.65	0.64	0.72
	PGT121	0.66	0.68	0.74	0.73	0.78	0.74	0.73	0.71	0.71
	10-996	0.77	0.82	0.82	0.8	0.75	0.7	0.66	0.7	0.83
	10-1074	0.86	0.73	0.75	0.77	0.74	0.75	0.71	0.71	0.79
	VRC01	0.59	0.56	0.53	0.53	0.54	0.62	0.6	0.58	0.62
	VRC-PG04	0.5	0.47	0.5	0.48	0.47	0.49	0.45	0.51	0.61
Caption:
Performance comparison (AUC) of the full classification models and classification models that were built using the strongest p% beforehand learnt discriminant signals. To compare the performances of the reduced to the full models, we divided our data set into three partitions. Partition A (40% of the data) was used to build a full model (parameters were fitted using a 5-fold cross-validation), fr…

## Sheet: WilcoxonPairedTest
		p% of the discriminant signals
		1	3	5	7	10	15	20	25
bNAb	PG9	0.006	0.041	0.359	0.185	0.541	0.185	0.053	0.097
	PG16	0.067	0.006	0.008	0.006	0.028	0.083	0.154	0.053
	PGT121	0.415	0.476	0.76	0.76	0.097	0.61	0.646	1
	10-996	0.236	0.76	1	0.262	0.052	0.006	0.006	0.009
	10-1074	0.284	0.241	0.284	0.61	0.185	0.475	0.154	0.126
	VRC01	0.76	0.61	0.124	0.262	0.284	0.554	0.919	0.308
	VRC-PG04	0.083	0.067	0.185	0.019	0.025	0.014	0.025	0.067
Caption
For each prediction model, we tested the null hypothesis that the full and reduced model have on average the same performance using a paired, two-sided, Wilcoxon test and a significance threshold t = α/#reduced models = 0.05/8 =0.00625 with Bonferroni correction for multiple testing. For each prediction model, we could not reject the null hypothesis for most of the reduced models. Only five compa…
