# Supplementary material for: Prediction of HIV-1 sensitivity to broadly neutralizing antibodies shows a trend towards resistance over time
Source: PLoS Comput Biol. 2017 Oct 24;13(10):e1005789. doi: 10.1371/journal.pcbi.1005789 (PMC5669501; doi:10.1371/journal.pcbi.1005789)
Supplement: S5 Table — For each bNAb classifier, the prediction performance measured by the averaged area under the ROC curve (AUC) is displayed for our SVM models using the oligo kernel, an SVM model using the linear kernel, a logistic regression model with lasso regularization, a random forest model, and a neural network model. The prediction performance was assessed using 10 runs of a stratified 5-fold cross-validation. In addition, we provide the mean sensitivity and mean specificity for each model. (XLSX) [file pcbi.1005789.s011.xlsx]

## Sheet: S5 Table
Method	bNAb	Mean AUC	Sd AUC	Mean Sensitivity	Mean Specificity
Oligo Kernel	10-1074	0.829252	0.0784336	0.829066	0.616465
Linear Kernel	10-1074	0.828238	0.0818812	0.876209	0.620869
randomForest	10-1074	0.891219	0.0712492	0.990989	0.45
lasso	10-1074	0.875537	0.0803619	0.976703	0.666889
neuralnet	10-1074	0.623526	0.187857	0.757692	0.392
Oligo Kernel	10-996	0.873497	0.0778736	0.936381	0.502341
Linear Kernel	10-996	0.898443	0.0549111	0.9	0.661587
randomForest	10-996	0.932319	0.0496988	1	0.430833
lasso	10-996	0.894293	0.0565075	0.990286	0.729167
neuralnet	10-996	0.647954	0.171212	0.909238	0.202778
Oligo Kernel	35O22	0.680737	0.070177	0.832588	0.366485
Linear Kernel	35O22	0.666301	0.078314	0.869861	0.290074
randomForest	35O22	0.6407	0.0769604	0.865263	0.310667
lasso	35O22	0.534776	0.0539	0.935497	0.101333
neuralnet	35O22	0.539563	0.123125	0.701813	0.342667
Oligo Kernel	3BNC117	0.787879	0.101873	1	0.0538571
Linear Kernel	3BNC117	0.762589	0.0796197	0.986885	0.132238
randomForest	3BNC117	0.810176	0.0732825	1	0.0909524
lasso	3BNC117	0.661376	0.109247	0.999259	0.0395238
neuralnet	3BNC117	0.511552	0.104179	0.939259	0.0628571
Oligo Kernel	NIH-4546	0.825557	0.0675319	0.987855	0.245667
Linear Kernel	NIH-4546	0.775214	0.0904621	0.988645	0.237
randomForest	NIH-4546	0.825242	0.0637581	1	0.128667
lasso	NIH-4546	0.525718	0.0624216	0.998545	0.004
neuralnet	NIH-4546	0.516861	0.102146	0.98	0.0306667
Oligo Kernel	PG16	0.725264	0.0849242	1	0
Linear Kernel	PG16	0.737821	0.0697622	0.926924	0.230126
randomForest	PG16	0.73898	0.0832294	0.98	0.131515
lasso	PG16	0.695469	0.0928463	0.991538	0.112576
neuralnet	PG16	0.55933	0.116935	0.912308	0.0978788
Oligo Kernel	PG9	0.714996	0.08894	0.971964	0.0512222
Linear Kernel	PG9	0.71153	0.0731911	0.952427	0.101492
randomForest	PG9	0.74156	0.0946948	0.994286	0.0255556
lasso	PG9	0.650298	0.0787068	1	0.0891111
neuralnet	PG9	0.539131	0.112134	0.970714	0.0442222
Oligo Kernel	PGT121	0.802817	0.077179	0.948833	0.403135
Linear Kernel	PGT121	0.825962	0.0698019	0.920405	0.480595
randomForest	PGT121	0.830567	0.0825989	0.979048	0.380278
lasso	PGT121	0.755782	0.0893176	0.938571	0.515556
neuralnet	PGT121	0.640862	0.176434	0.897714	0.195833
Oligo Kernel	PGT128	0.691038	0.0988558	0.844049	0.348392
Linear Kernel	PGT128	0.735129	0.0861655	0.839046	0.432771
randomForest	PGT128	0.696277	0.0839217	0.950474	0.123077
lasso	PGT128	0.78802	0.0809327	0.885421	0.464286
neuralnet	PGT128	0.544679	0.0809073	0.701474	0.317692
Linear Kernel	VRC-PG04	0.457558	0.0981078	1	0.0025
Oligo Kernel	VRC-PG04	0.705186	0.0985044	1	0
randomForest	VRC-PG04	0.658386	0.113868	1	0.0503571
lasso	VRC-PG04	0.668661	0.12202	1	0.0532143
neuralnet	VRC-PG04	0.545007	0.123196	0.977692	0.03
Linear Kernel	VRC01	0.778841	0.0982189	0.998182	0.11
Oligo Kernel	VRC01	0.800633	0.0925912	1	0
randomForest	VRC01	0.87391	0.0861024	1	0.07
lasso	VRC01	0.610639	0.116344	1	0.005
neuralnet	VRC01	0.526734	0.139147	0.979394	0.025
