# Supplementary material for: Prediction of HIV-1 sensitivity to broadly neutralizing antibodies shows a trend towards resistance over time
Source: PLoS Comput Biol. 2017 Oct 24;13(10):e1005789. doi: 10.1371/journal.pcbi.1005789 (PMC5669501; doi:10.1371/journal.pcbi.1005789)
Supplement: S6 Table — To investigate whether there is a trend towards resistance over time, we performed a Jonckheere-Terpstra test as well a permutation test for umbrella alternatives. The first sheet contains an overview of bNAbs and subtypes for which we were able to detect a trend towards resistance. The second sheet provides the p-values from both tests. (XLSX) [file pcbi.1005789.s012.xlsx]

## Sheet: S6Table_Overview
bNAb	Subtype	Jonckheere-Terpstra Test	Umbrella Test
PG9	B	no	yes
PG9	nonB	no	no
PG16	B	yes	yes
PG16	nonB	no	no
PGT121	B	yes	yes
PGT121	nonB	yes	no
PGT128	B	yes	yes
PGT128	nonB	yes	no
10-996	B	yes	yes
10-996	nonB	yes	yes
10-1074	B	yes	yes
10-1074	nonB	yes	yes
VRC01	B	yes	yes
VRC01	nonB	no	yes
VRC-PG04	B	yes	yes
VRC-PG04	nonB	no	yes
3BNC117	B	yes	yes
3BNC117	nonB	yes	yes
NIH-4546	B	yes	yes
NIH-4546	nonB	no	no
35O22	B	yes	yes
35O22	nonB	no	yes

## Sheet: S6Table_StatisticalTest
bNAb	Subtype	Jonckheere-Terpstra Test	Umbrella Test: Global p-value	Umbrella Test: Partial p-value 1	Umbrella Test: Partial p-value 2	Umbrella Test: Partial p-value 3	Umbrella Test: Partial p-value 4	Umbrella Test: Partial p-value 5	Umbrella Test: Partial p-value 6	Umbrella Test: Significant Peak 1	Umbrella Test: Significant Peak 2	Umbrella Test: Significant Peak 3	Umbrella Test: Significant Peak 4	Umbrella Test: Significant Peak 5	Umbrella Test: Significant Peak 6
PG9	B	0.996	0	1	0	0	0	0	0	2	3	4	5	6	NA
PG9	nonB	1	0	0	0.237	0	0	0.168	1	1	3	4	NA	NA	NA
PG16	B	0.001	0	1	0	0	0	0	0	2	3	4	5	6	NA
PG16	nonB	1	0	0	0.655	0.085	0	0	1	1	4	5	NA	NA	NA
PGT121	B	0.001	0	1	1	0.451	0.676	0	0	5	6	NA	NA	NA	NA
PGT121	nonB	0.001	0.006	0.999	0.475	0.994	0.336	0.04	0.001	6	NA	NA	NA	NA	NA
PGT128	B	0.001	0	1	0	0	0	0	0	2	3	4	5	6	NA
PGT128	nonB	0.001	0.806	0.289	1	0.999	1	1	0.709	1	NA	NA	NA	NA	NA
10-996	B	0.001	0	1	1	1	1	1	0	6	NA	NA	NA	NA	NA
10-996	nonB	0.001	0	1	0.572	0.407	0	0	0	4	5	6	NA	NA	NA
10-1074	B	0.001	0	1	1	0.986	1	0.985	0	6	NA	NA	NA	NA	NA
10-1074	nonB	0.001	0	1	0.6	0.343	0.711	0.047	0	6	NA	NA	NA	NA	NA
VRC01	B	0.001	0	1	0	0	0	0	0	2	3	4	5	6	NA
VRC01	nonB	1	0	1	0.591	0.97	0	0	0	4	5	6	NA	NA	NA
VRC-PG04	B	0.001	0	1	0	0	0	0	0	2	3	4	5	6	NA
VRC-PG04	nonB	0.998	0	1	0.951	1	0	0	0	4	5	6	NA	NA	NA
3BNC117	B	0.001	0	1	0	0	0	0	0	2	3	4	5	6	NA
3BNC117	nonB	0.001	0	1	0.045	0.476	0	0	0	4	5	6	NA	NA	NA
NIH-4546	B	0.001	0	1	0	0	0	0	0	2	3	4	5	6	NA
NIH-4546	nonB	1	0	0.138	1	1	0.388	0	0.862	5	NA	NA	NA	NA	NA
35O22	B	0.001	0	1	0.998	0	0	0	0	3	4	5	6	NA	NA
35O22	nonB	0.99	0	1	0	0.275	0	0	0	2	4	5	6	NA	NA
