# Supplementary material for: Prediction of HIV-1 sensitivity to broadly neutralizing antibodies shows a trend towards resistance over time
Source: PLoS Comput Biol. 2017 Oct 24;13(10):e1005789. doi: 10.1371/journal.pcbi.1005789 (PMC5669501; doi:10.1371/journal.pcbi.1005789)
Supplement: S8 Table — We built prediction models for each bNAb separately based on existing neutralization assay data. Here, we list for all 11 bNAbs, the considered viruses (virus names) together with the corresponding study ID in CATNAP [81]. (XLSX) [file pcbi.1005789.s014.xlsx]

## Sheet: S8_Table
bNAb	Virus name	CATNAP Study ID
VRC01	0260.v5.c36	Doria-Rose2012 [47]
VRC01	0330.v4.c3	Doria-Rose2012 [47]
VRC01	3415.v1.c1	Doria-Rose2012 [47]
VRC01	KER2008.12	Doria-Rose2012 [47]
VRC01	KER2018.11	Doria-Rose2012 [47]
VRC01	KNH1209.18	Doria-Rose2012 [47]
VRC01	MS208.A1	Doria-Rose2012 [47]
VRC01	Q168.a2	Doria-Rose2012 [47]
VRC01	Q23.17	Doria-Rose2012 [47]
VRC01	Q259.w6	Doria-Rose2012 [47]
VRC01	Q461.e2	Doria-Rose2012 [47]
VRC01	Q769.d22	Doria-Rose2012 [47]
VRC01	Q769.h5	Doria-Rose2012 [47]
VRC01	Q842.d12	Doria-Rose2012 [47]
VRC01	RW020.2	Doria-Rose2012 [47]
VRC01	UG037.8	Doria-Rose2012 [47]
VRC01	3301.V1.C24	Doria-Rose2012 [47]
VRC01	6041.v3.c23	Doria-Rose2012 [47]
VRC01	3103.v3.c10	Doria-Rose2012 [47]
VRC01	6095.V1.C10	Doria-Rose2012 [47]
VRC01	3468.V1.C12	Doria-Rose2012 [47]
VRC01	C1080.c3	Doria-Rose2012 [47]
VRC01	C2101.c1	Doria-Rose2012 [47]
VRC01	C4118.09	Doria-Rose2012 [47]
VRC01	CNE5	Doria-Rose2012 [47]
VRC01	CNE55	Doria-Rose2012 [47]
VRC01	CNE59	Doria-Rose2012 [47]
VRC01	M02138	Doria-Rose2012 [47]
VRC01	R1166.c1	Doria-Rose2012 [47]
VRC01	R2184.c4	Doria-Rose2012 [47]
VRC01	R3265.c6	Doria-Rose2012 [47]
VRC01	TH966.8	Doria-Rose2012 [47]
VRC01	211-9	Doria-Rose2012 [47]
VRC01	235-47	Doria-Rose2012 [47]
VRC01	255-34	Doria-Rose2012 [47]
VRC01	257-31	Doria-Rose2012 [47]
VRC01	263-8	Doria-Rose2012 [47]
VRC01	271-11	Doria-Rose2012 [47]
VRC01	280-5	Doria-Rose2012 [47]
VRC01	928-28	Doria-Rose2012 [47]
VRC01	DJ263.8	Doria-Rose2012 [47]
VRC01	T253-11	Doria-Rose2012 [47]
VRC01	T33-7	Doria-Rose2012 [47]
VRC01	3988.25	Doria-Rose2012 [47]
VRC01	5768.04	Doria-Rose2012 [47]
VRC01	1012-11.TC21.3257	Doria-Rose2012 [47]
VRC01	1056-10.TA11.1826	Doria-Rose2012 [47]
VRC01	ADA.DG	Doria-Rose2012 [47]
VRC01	BaL.01	Doria-Rose2012 [47]
VRC01	BaL.26	Doria-Rose2012 [47]
VRC01	BX08.16	Doria-Rose2012 [47]
VRC01	CAAN.A2	Doria-Rose2012 [47]
VRC01	CNE10	Doria-Rose2012 [47]
VRC01	HT593.1	Doria-Rose2012 [47]
VRC01	JRCSF.JB	Doria-Rose2012 [47]
VRC01	PVO.04	Doria-Rose2012 [47]
VRC01	REJO.67	Doria-Rose2012 [47]
VRC01	SC05.8C11.2344	Doria-Rose2012 [47]
VRC01	SC422.8	Doria-Rose2012 [47]
VRC01	SS1196.01	Doria-Rose2012 [47]
VRC01	TRJO.58	Doria-Rose2012 [47]
VRC01	TRO.11	Doria-Rose2012 [47]
VRC01	WITO.33	Doria-Rose2012 [47]
VRC01	YU2.DG	Doria-Rose2012 [47]
VRC01	CH038.12	Doria-Rose2012 [47]
VRC01	CH070.1	Doria-Rose2012 [47]
VRC01	CH117.4	Doria-Rose2012 [47]
VRC01	CH181.12	Doria-Rose2012 [47]
VRC01	CNE15	Doria-Rose2012 [47]
VRC01	CNE40	Doria-Rose2012 [47]
VRC01	CNE7	Doria-Rose2012 [47]
VRC01	286.36	Doria-Rose2012 [47]
VRC01	288.38	Doria-Rose2012 [47]
VRC01	0013095-2.11	Doria-Rose2012 [47]
VRC01	001428-2.42	Doria-Rose2012 [47]
VRC01	25710-2.43	Doria-Rose2012 [47]
VRC01	25711-2.4	Doria-Rose2012 [47]
VRC01	25925-2.22	Doria-Rose2012 [47]
VRC01	26191-2.48	Doria-Rose2012 [47]
VRC01	3168.V4.C10	Doria-Rose2012 [47]
VRC01	6644.V2.C33	Doria-Rose2012 [47]
VRC01	6785.V5.C14	Doria-Rose2012 [47]
VRC01	BR025.9	Doria-Rose2012 [47]
VRC01	CAP244.D3	Doria-Rose2012 [47]
VRC01	CAP45.G3	Doria-Rose2012 [47]
VRC01	CNE31	Doria-Rose2012 [47]
VRC01	CNE58	Doria-Rose2012 [47]
VRC01	DU151.2	Doria-Rose2012 [47]
VRC01	DU156.12	Doria-Rose2012 [47]
VRC01	MW965.26	Doria-Rose2012 [47]
VRC01	TZBD.02	Doria-Rose2012 [47]
VRC01	ZA012.29	Doria-Rose2012 [47]
VRC01	ZM106.9	Doria-Rose2012 [47]
VRC01	ZM109.4	Doria-Rose2012 [47]
VRC01	ZM197.7	Doria-Rose2012 [47]
VRC01	ZM233.6	Doria-Rose2012 [47]
VRC01	ZM249.1	Doria-Rose2012 [47]
VRC01	ZM53.12	Doria-Rose2012 [47]
VRC01	P0402.c2.11	Doria-Rose2012 [47]
VRC01	P1981.C5.3	Doria-Rose2012 [47]
VRC01	X1193.c1	Doria-Rose2012 [47]
VRC01	X1254.c3	Doria-Rose2012 [47]
VRC01	X1632.S2.B10	Doria-Rose2012 [47]
VRC01	X2131.C1.B5	Doria-Rose2012 [47]
VRC01	266-60	Doria-Rose2012 [47]
VRC01	6535.3	Doria-Rose2012 [47]
VRC01	1006-11.C3.1601	Doria-Rose2012 [47]
VRC01	6240.08.TA5.4622	Doria-Rose2012 [47]
VRC01	HXB2.DG	Doria-Rose2012 [47]
VRC01	CNE53	Doria-Rose2012 [47]
VRC01	ZM215.8	Doria-Rose2012 [47]
VRC01	ZM55.28a	Doria-Rose2012 [47]
VRC01	3016.v5.c45	Doria-Rose2012 [47]
VRC01	UG024.2	Doria-Rose2012 [47]
VRC01	251-18	Doria-Rose2012 [47]
VRC01	RHPA.7	Doria-Rose2012 [47]
VRC01	3873.V1.C24	Doria-Rose2012 [47]
VRC01	6952.v1.c20	Doria-Rose2012 [47]
VRC01	3718.v3.c11	Doria-Rose2012 [47]
VRC01	Q259.17	Doria-Rose2012 [47]
VRC01	3589.V1.C4	Doria-Rose2012 [47]
VRC01	C3347.c11	Doria-Rose2012 [47]
VRC01	CNE3	Doria-Rose2012 [47]
VRC01	269-12	Doria-Rose2012 [47]
VRC01	AC10.29	Doria-Rose2012 [47]
VRC01	THRO.18	Doria-Rose2012 [47]
VRC01	0077.V1.C16	Doria-Rose2012 [47]
VRC01	16055-2.3	Doria-Rose2012 [47]
VRC01	16845-2.22	Doria-Rose2012 [47]
VRC01	Du123.6	Doria-Rose2012 [47]
VRC01	3326.V4.C3	Doria-Rose2012 [47]
VRC01	DU172.17	Doria-Rose2012 [47]
VRC01	3817.v2.c59	Doria-Rose2012 [47]
VRC01	0439.v5.c1	Doria-Rose2012 [47]
VRC01	398-F1.F6.20	Doria-Rose2012 [47]
VRC01	QH209.14M.A2	Doria-Rose2012 [47]
VRC01	0815.V3.C3	Doria-Rose2012 [47]
VRC01	CNE56	Doria-Rose2012 [47]
VRC01	TH976.17	Doria-Rose2012 [47]
VRC01	1054-07.TC4.1499	Doria-Rose2012 [47]
VRC01	6101.1	Doria-Rose2012 [47]
VRC01	62357.14.D3.4589	Doria-Rose2012 [47]
VRC01	6244.13.B5.4567	Doria-Rose2012 [47]
VRC01	89.6.DG	Doria-Rose2012 [47]
VRC01	BG1168.01	Doria-Rose2012 [47]
VRC01	BR07.DG	Doria-Rose2012 [47]
VRC01	CNE12	Doria-Rose2012 [47]
VRC01	CNE4	Doria-Rose2012 [47]
VRC01	CNE57	Doria-Rose2012 [47]
VRC01	JRFL.JB	Doria-Rose2012 [47]
VRC01	QH0515.01	Doria-Rose2012 [47]
VRC01	QH0692.42	Doria-Rose2012 [47]
VRC01	R2	Doria-Rose2012 [47]
VRC01	SF162.LS	Doria-Rose2012 [47]
VRC01	16936-2.21	Doria-Rose2012 [47]
VRC01	96ZM651.02	Doria-Rose2012 [47]
VRC01	CNE30	Doria-Rose2012 [47]
VRC01	ZM214.15	Doria-Rose2012 [47]
VRC01	3337.V2.C6	Doria-Rose2012 [47]
VRC01	6405.v4.c34	Doria-Rose2012 [47]
VRC01	A03349M1.vrc4a	Doria-Rose2012 [47]
VRC01	NKU3006.ec1	Doria-Rose2012 [47]
VRC01	00836-2.5	Doria-Rose2012 [47]
VRC01	247-23	Doria-Rose2012 [47]
VRC01	6545.V4.C1	Doria-Rose2012 [47]
VRC01	TV1.29	Doria-Rose2012 [47]
VRC01	HO86.8	Doria-Rose2012 [47]
VRC01	242-14	Doria-Rose2012 [47]
VRC01	6540.v4.c1	Doria-Rose2012 [47]
VRC01	CAP210.E8	Doria-Rose2012 [47]
VRC01	57128.vrc15	Doria-Rose2012 [47]
VRC01	TZA125.17	Doria-Rose2012 [47]
VRC01	DU422.01	Doria-Rose2012 [47]
VRC01	278-50	Doria-Rose2012 [47]
VRC01	250-4	Doria-Rose2012 [47]
VRC01	7165.18	Doria-Rose2012 [47]
VRC01	620345.c1	Doria-Rose2012 [47]
VRC01	CNE14	Doria-Rose2012 [47]
VRC01	MN.3	Doria-Rose2012 [47]
VRC01	3637.V5.C3	Doria-Rose2012 [47]
VRC01	ZM135.10a	Doria-Rose2012 [47]
VRC01	UG021.16	Doria-Rose2012 [47]
VRC01	BL01.DG	Doria-Rose2012 [47]
VRC01	6322.V4.C1	Doria-Rose2012 [47]
VRC01	6471.V1.C16	Doria-Rose2012 [47]
VRC01	6631.V3.C10	Doria-Rose2012 [47]
VRC01	X2088.c9	Doria-Rose2012 [47]
VRC-PG04	0260.v5.c36	Doria-Rose2012 [47]
VRC-PG04	0330.v4.c3	Doria-Rose2012 [47]
VRC-PG04	3415.v1.c1	Doria-Rose2012 [47]
VRC-PG04	KER2008.12	Doria-Rose2012 [47]
VRC-PG04	KER2018.11	Doria-Rose2012 [47]
VRC-PG04	KNH1209.18	Doria-Rose2012 [47]
VRC-PG04	MS208.A1	Doria-Rose2012 [47]
VRC-PG04	Q168.a2	Doria-Rose2012 [47]
VRC-PG04	Q23.17	Doria-Rose2012 [47]
VRC-PG04	Q259.w6	Doria-Rose2012 [47]
VRC-PG04	Q461.e2	Doria-Rose2012 [47]
VRC-PG04	Q769.d22	Doria-Rose2012 [47]
VRC-PG04	Q769.h5	Doria-Rose2012 [47]
VRC-PG04	Q842.d12	Doria-Rose2012 [47]
VRC-PG04	RW020.2	Doria-Rose2012 [47]
VRC-PG04	UG037.8	Doria-Rose2012 [47]
VRC-PG04	3301.V1.C24	Doria-Rose2012 [47]
VRC-PG04	6041.v3.c23	Doria-Rose2012 [47]
VRC-PG04	3103.v3.c10	Doria-Rose2012 [47]
VRC-PG04	6095.V1.C10	Doria-Rose2012 [47]
VRC-PG04	3468.V1.C12	Doria-Rose2012 [47]
VRC-PG04	C1080.c3	Doria-Rose2012 [47]
VRC-PG04	C2101.c1	Doria-Rose2012 [47]
VRC-PG04	C4118.09	Doria-Rose2012 [47]
VRC-PG04	CNE5	Doria-Rose2012 [47]
VRC-PG04	CNE55	Doria-Rose2012 [47]
VRC-PG04	CNE59	Doria-Rose2012 [47]
VRC-PG04	M02138	Doria-Rose2012 [47]
VRC-PG04	R1166.c1	Doria-Rose2012 [47]
VRC-PG04	R2184.c4	Doria-Rose2012 [47]
VRC-PG04	R3265.c6	Doria-Rose2012 [47]
VRC-PG04	TH966.8	Doria-Rose2012 [47]
VRC-PG04	211-9	Doria-Rose2012 [47]
VRC-PG04	235-47	Doria-Rose2012 [47]
VRC-PG04	255-34	Doria-Rose2012 [47]
VRC-PG04	257-31	Doria-Rose2012 [47]
VRC-PG04	263-8	Doria-Rose2012 [47]
VRC-PG04	271-11	Doria-Rose2012 [47]
VRC-PG04	280-5	Doria-Rose2012 [47]
VRC-PG04	928-28	Doria-Rose2012 [47]
VRC-PG04	DJ263.8	Doria-Rose2012 [47]
VRC-PG04	T253-11	Doria-Rose2012 [47]
VRC-PG04	T33-7	Doria-Rose2012 [47]
VRC-PG04	3988.25	Doria-Rose2012 [47]
VRC-PG04	5768.04	Doria-Rose2012 [47]
VRC-PG04	1012-11.TC21.3257	Doria-Rose2012 [47]
VRC-PG04	1056-10.TA11.1826	Doria-Rose2012 [47]
VRC-PG04	ADA.DG	Doria-Rose2012 [47]
VRC-PG04	BaL.01	Doria-Rose2012 [47]
VRC-PG04	BaL.26	Doria-Rose2012 [47]
VRC-PG04	BX08.16	Doria-Rose2012 [47]
VRC-PG04	CAAN.A2	Doria-Rose2012 [47]
VRC-PG04	CNE10	Doria-Rose2012 [47]
VRC-PG04	HT593.1	Doria-Rose2012 [47]
VRC-PG04	JRCSF.JB	Doria-Rose2012 [47]
VRC-PG04	PVO.04	Doria-Rose2012 [47]
VRC-PG04	REJO.67	Doria-Rose2012 [47]
VRC-PG04	SC05.8C11.2344	Doria-Rose2012 [47]
VRC-PG04	SC422.8	Doria-Rose2012 [47]
VRC-PG04	SS1196.01	Doria-Rose2012 [47]
VRC-PG04	TRJO.58	Doria-Rose2012 [47]
VRC-PG04	TRO.11	Doria-Rose2012 [47]
VRC-PG04	WITO.33	Doria-Rose2012 [47]
VRC-PG04	YU2.DG	Doria-Rose2012 [47]
VRC-PG04	CH038.12	Doria-Rose2012 [47]
VRC-PG04	CH070.1	Doria-Rose2012 [47]
VRC-PG04	CH117.4	Doria-Rose2012 [47]
VRC-PG04	CH181.12	Doria-Rose2012 [47]
VRC-PG04	CNE15	Doria-Rose2012 [47]
VRC-PG04	CNE40	Doria-Rose2012 [47]
VRC-PG04	CNE7	Doria-Rose2012 [47]
VRC-PG04	286.36	Doria-Rose2012 [47]
VRC-PG04	288.38	Doria-Rose2012 [47]
VRC-PG04	0013095-2.11	Doria-Rose2012 [47]
VRC-PG04	001428-2.42	Doria-Rose2012 [47]
VRC-PG04	25710-2.43	Doria-Rose2012 [47]
VRC-PG04	25711-2.4	Doria-Rose2012 [47]
VRC-PG04	25925-2.22	Doria-Rose2012 [47]
VRC-PG04	26191-2.48	Doria-Rose2012 [47]
VRC-PG04	3168.V4.C10	Doria-Rose2012 [47]
VRC-PG04	6644.V2.C33	Doria-Rose2012 [47]
VRC-PG04	6785.V5.C14	Doria-Rose2012 [47]
VRC-PG04	BR025.9	Doria-Rose2012 [47]
VRC-PG04	CAP244.D3	Doria-Rose2012 [47]
VRC-PG04	CAP45.G3	Doria-Rose2012 [47]
VRC-PG04	CNE31	Doria-Rose2012 [47]
VRC-PG04	CNE58	Doria-Rose2012 [47]
VRC-PG04	DU151.2	Doria-Rose2012 [47]
VRC-PG04	DU156.12	Doria-Rose2012 [47]
VRC-PG04	MW965.26	Doria-Rose2012 [47]
VRC-PG04	TZBD.02	Doria-Rose2012 [47]
VRC-PG04	ZA012.29	Doria-Rose2012 [47]
VRC-PG04	ZM106.9	Doria-Rose2012 [47]
VRC-PG04	ZM109.4	Doria-Rose2012 [47]
VRC-PG04	ZM197.7	Doria-Rose2012 [47]
VRC-PG04	ZM233.6	Doria-Rose2012 [47]
VRC-PG04	ZM249.1	Doria-Rose2012 [47]
VRC-PG04	ZM53.12	Doria-Rose2012 [47]
VRC-PG04	P0402.c2.11	Doria-Rose2012 [47]
VRC-PG04	P1981.C5.3	Doria-Rose2012 [47]
VRC-PG04	X1193.c1	Doria-Rose2012 [47]
VRC-PG04	X1254.c3	Doria-Rose2012 [47]
VRC-PG04	X1632.S2.B10	Doria-Rose2012 [47]
VRC-PG04	X2131.C1.B5	Doria-Rose2012 [47]
VRC-PG04	266-60	Doria-Rose2012 [47]
VRC-PG04	6535.3	Doria-Rose2012 [47]
VRC-PG04	1006-11.C3.1601	Doria-Rose2012 [47]
VRC-PG04	6240.08.TA5.4622	Doria-Rose2012 [47]
VRC-PG04	HXB2.DG	Doria-Rose2012 [47]
VRC-PG04	CNE53	Doria-Rose2012 [47]
VRC-PG04	ZM215.8	Doria-Rose2012 [47]
VRC-PG04	ZM55.28a	Doria-Rose2012 [47]
VRC-PG04	3016.v5.c45	Doria-Rose2012 [47]
VRC-PG04	UG024.2	Doria-Rose2012 [47]
VRC-PG04	251-18	Doria-Rose2012 [47]
VRC-PG04	RHPA.7	Doria-Rose2012 [47]
VRC-PG04	3873.V1.C24	Doria-Rose2012 [47]
VRC-PG04	6952.v1.c20	Doria-Rose2012 [47]
VRC-PG04	3718.v3.c11	Doria-Rose2012 [47]
VRC-PG04	Q259.17	Doria-Rose2012 [47]
VRC-PG04	3589.V1.C4	Doria-Rose2012 [47]
VRC-PG04	C3347.c11	Doria-Rose2012 [47]
VRC-PG04	CNE3	Doria-Rose2012 [47]
VRC-PG04	269-12	Doria-Rose2012 [47]
VRC-PG04	AC10.29	Doria-Rose2012 [47]
VRC-PG04	THRO.18	Doria-Rose2012 [47]
VRC-PG04	0077.V1.C16	Doria-Rose2012 [47]
VRC-PG04	16055-2.3	Doria-Rose2012 [47]
VRC-PG04	16845-2.22	Doria-Rose2012 [47]
VRC-PG04	Du123.6	Doria-Rose2012 [47]
VRC-PG04	3326.V4.C3	Doria-Rose2012 [47]
VRC-PG04	DU172.17	Doria-Rose2012 [47]
VRC-PG04	3817.v2.c59	Doria-Rose2012 [47]
VRC-PG04	0439.v5.c1	Doria-Rose2012 [47]
VRC-PG04	398-F1.F6.20	Doria-Rose2012 [47]
VRC-PG04	QH209.14M.A2	Doria-Rose2012 [47]
VRC-PG04	0815.V3.C3	Doria-Rose2012 [47]
VRC-PG04	CNE56	Doria-Rose2012 [47]
VRC-PG04	TH976.17	Doria-Rose2012 [47]
VRC-PG04	1054-07.TC4.1499	Doria-Rose2012 [47]
VRC-PG04	6101.1	Doria-Rose2012 [47]
VRC-PG04	62357.14.D3.4589	Doria-Rose2012 [47]
VRC-PG04	6244.13.B5.4567	Doria-Rose2012 [47]
VRC-PG04	89.6.DG	Doria-Rose2012 [47]
VRC-PG04	BG1168.01	Doria-Rose2012 [47]
VRC-PG04	BR07.DG	Doria-Rose2012 [47]
VRC-PG04	CNE12	Doria-Rose2012 [47]
VRC-PG04	CNE4	Doria-Rose2012 [47]
VRC-PG04	CNE57	Doria-Rose2012 [47]
VRC-PG04	JRFL.JB	Doria-Rose2012 [47]
VRC-PG04	QH0515.01	Doria-Rose2012 [47]
VRC-PG04	QH0692.42	Doria-Rose2012 [47]
VRC-PG04	R2	Doria-Rose2012 [47]
VRC-PG04	SF162.LS	Doria-Rose2012 [47]
VRC-PG04	16936-2.21	Doria-Rose2012 [47]
VRC-PG04	96ZM651.02	Doria-Rose2012 [47]
VRC-PG04	CNE30	Doria-Rose2012 [47]
VRC-PG04	ZM214.15	Doria-Rose2012 [47]
VRC-PG04	3337.V2.C6	Doria-Rose2012 [47]
VRC-PG04	6405.v4.c34	Doria-Rose2012 [47]
VRC-PG04	A03349M1.vrc4a	Doria-Rose2012 [47]
VRC-PG04	NKU3006.ec1	Doria-Rose2012 [47]
VRC-PG04	00836-2.5	Doria-Rose2012 [47]
VRC-PG04	247-23	Doria-Rose2012 [47]
VRC-PG04	6545.V4.C1	Doria-Rose2012 [47]
VRC-PG04	TV1.29	Doria-Rose2012 [47]
VRC-PG04	HO86.8	Doria-Rose2012 [47]
VRC-PG04	242-14	Doria-Rose2012 [47]
VRC-PG04	6540.v4.c1	Doria-Rose2012 [47]
VRC-PG04	CAP210.E8	Doria-Rose2012 [47]
VRC-PG04	57128.vrc15	Doria-Rose2012 [47]
VRC-PG04	TZA125.17	Doria-Rose2012 [47]
VRC-PG04	DU422.01	Doria-Rose2012 [47]
VRC-PG04	278-50	Doria-Rose2012 [47]
VRC-PG04	250-4	Doria-Rose2012 [47]
VRC-PG04	7165.18	Doria-Rose2012 [47]
VRC-PG04	620345.c1	Doria-Rose2012 [47]
VRC-PG04	CNE14	Doria-Rose2012 [47]
VRC-PG04	MN.3	Doria-Rose2012 [47]
VRC-PG04	3637.V5.C3	Doria-Rose2012 [47]
VRC-PG04	ZM135.10a	Doria-Rose2012 [47]
VRC-PG04	UG021.16	Doria-Rose2012 [47]
VRC-PG04	BL01.DG	Doria-Rose2012 [47]
VRC-PG04	6322.V4.C1	Doria-Rose2012 [47]
VRC-PG04	6471.V1.C16	Doria-Rose2012 [47]
VRC-PG04	6631.V3.C10	Doria-Rose2012 [47]
VRC-PG04	X2088.c9	Doria-Rose2012 [47]
PG9	0260.v5.c36	Doria-Rose2012 [47]
PG9	0330.v4.c3	Doria-Rose2012 [47]
PG9	3415.v1.c1	Doria-Rose2012 [47]
PG9	KER2008.12	Doria-Rose2012 [47]
PG9	KER2018.11	Doria-Rose2012 [47]
PG9	KNH1209.18	Doria-Rose2012 [47]
PG9	MS208.A1	Doria-Rose2012 [47]
PG9	Q168.a2	Doria-Rose2012 [47]
PG9	Q23.17	Doria-Rose2012 [47]
PG9	Q259.w6	Doria-Rose2012 [47]
PG9	Q461.e2	Doria-Rose2012 [47]
PG9	Q769.d22	Doria-Rose2012 [47]
PG9	Q769.h5	Doria-Rose2012 [47]
PG9	Q842.d12	Doria-Rose2012 [47]
PG9	RW020.2	Doria-Rose2012 [47]
PG9	UG037.8	Doria-Rose2012 [47]
PG9	3301.V1.C24	Doria-Rose2012 [47]
PG9	6041.v3.c23	Doria-Rose2012 [47]
PG9	3103.v3.c10	Doria-Rose2012 [47]
PG9	6095.V1.C10	Doria-Rose2012 [47]
PG9	3468.V1.C12	Doria-Rose2012 [47]
PG9	C1080.c3	Doria-Rose2012 [47]
PG9	C2101.c1	Doria-Rose2012 [47]
PG9	C4118.09	Doria-Rose2012 [47]
PG9	CNE5	Doria-Rose2012 [47]
PG9	CNE55	Doria-Rose2012 [47]
PG9	CNE59	Doria-Rose2012 [47]
PG9	M02138	Doria-Rose2012 [47]
PG9	R1166.c1	Doria-Rose2012 [47]
PG9	R2184.c4	Doria-Rose2012 [47]
PG9	R3265.c6	Doria-Rose2012 [47]
PG9	TH966.8	Doria-Rose2012 [47]
PG9	211-9	Doria-Rose2012 [47]
PG9	235-47	Doria-Rose2012 [47]
PG9	255-34	Doria-Rose2012 [47]
PG9	257-31	Doria-Rose2012 [47]
PG9	263-8	Doria-Rose2012 [47]
PG9	271-11	Doria-Rose2012 [47]
PG9	280-5	Doria-Rose2012 [47]
PG9	928-28	Doria-Rose2012 [47]
PG9	DJ263.8	Doria-Rose2012 [47]
PG9	T253-11	Doria-Rose2012 [47]
PG9	T33-7	Doria-Rose2012 [47]
PG9	3988.25	Doria-Rose2012 [47]
PG9	5768.04	Doria-Rose2012 [47]
PG9	1012-11.TC21.3257	Doria-Rose2012 [47]
PG9	1056-10.TA11.1826	Doria-Rose2012 [47]
PG9	ADA.DG	Doria-Rose2012 [47]
PG9	BaL.01	Doria-Rose2012 [47]
PG9	BaL.26	Doria-Rose2012 [47]
PG9	BX08.16	Doria-Rose2012 [47]
PG9	CAAN.A2	Doria-Rose2012 [47]
PG9	CNE10	Doria-Rose2012 [47]
PG9	HT593.1	Doria-Rose2012 [47]
PG9	JRCSF.JB	Doria-Rose2012 [47]
PG9	PVO.04	Doria-Rose2012 [47]
PG9	REJO.67	Doria-Rose2012 [47]
PG9	SC05.8C11.2344	Doria-Rose2012 [47]
PG9	SC422.8	Doria-Rose2012 [47]
PG9	SS1196.01	Doria-Rose2012 [47]
PG9	TRJO.58	Doria-Rose2012 [47]
PG9	TRO.11	Doria-Rose2012 [47]
PG9	WITO.33	Doria-Rose2012 [47]
PG9	YU2.DG	Doria-Rose2012 [47]
PG9	CH038.12	Doria-Rose2012 [47]
PG9	CH070.1	Doria-Rose2012 [47]
PG9	CH117.4	Doria-Rose2012 [47]
PG9	CH181.12	Doria-Rose2012 [47]
PG9	CNE15	Doria-Rose2012 [47]
PG9	CNE40	Doria-Rose2012 [47]
PG9	CNE7	Doria-Rose2012 [47]
PG9	286.36	Doria-Rose2012 [47]
PG9	288.38	Doria-Rose2012 [47]
PG9	0013095-2.11	Doria-Rose2012 [47]
PG9	001428-2.42	Doria-Rose2012 [47]
PG9	25710-2.43	Doria-Rose2012 [47]
PG9	25711-2.4	Doria-Rose2012 [47]
PG9	25925-2.22	Doria-Rose2012 [47]
PG9	26191-2.48	Doria-Rose2012 [47]
PG9	3168.V4.C10	Doria-Rose2012 [47]
PG9	6644.V2.C33	Doria-Rose2012 [47]
PG9	6785.V5.C14	Doria-Rose2012 [47]
PG9	BR025.9	Doria-Rose2012 [47]
PG9	CAP244.D3	Doria-Rose2012 [47]
PG9	CAP45.G3	Doria-Rose2012 [47]
PG9	CNE31	Doria-Rose2012 [47]
PG9	CNE58	Doria-Rose2012 [47]
PG9	DU151.2	Doria-Rose2012 [47]
PG9	DU156.12	Doria-Rose2012 [47]
PG9	MW965.26	Doria-Rose2012 [47]
PG9	TZBD.02	Doria-Rose2012 [47]
PG9	ZA012.29	Doria-Rose2012 [47]
PG9	ZM106.9	Doria-Rose2012 [47]
PG9	ZM109.4	Doria-Rose2012 [47]
PG9	ZM197.7	Doria-Rose2012 [47]
PG9	ZM233.6	Doria-Rose2012 [47]
PG9	ZM249.1	Doria-Rose2012 [47]
PG9	ZM53.12	Doria-Rose2012 [47]
PG9	P0402.c2.11	Doria-Rose2012 [47]
PG9	P1981.C5.3	Doria-Rose2012 [47]
PG9	X1193.c1	Doria-Rose2012 [47]
PG9	X1254.c3	Doria-Rose2012 [47]
PG9	X1632.S2.B10	Doria-Rose2012 [47]
PG9	X2131.C1.B5	Doria-Rose2012 [47]
PG9	266-60	Doria-Rose2012 [47]
PG9	6535.3	Doria-Rose2012 [47]
PG9	1006-11.C3.1601	Doria-Rose2012 [47]
PG9	6240.08.TA5.4622	Doria-Rose2012 [47]
PG9	HXB2.DG	Doria-Rose2012 [47]
PG9	CNE53	Doria-Rose2012 [47]
PG9	ZM215.8	Doria-Rose2012 [47]
PG9	ZM55.28a	Doria-Rose2012 [47]
PG9	3016.v5.c45	Doria-Rose2012 [47]
PG9	UG024.2	Doria-Rose2012 [47]
PG9	251-18	Doria-Rose2012 [47]
PG9	RHPA.7	Doria-Rose2012 [47]
PG9	3873.V1.C24	Doria-Rose2012 [47]
PG9	6952.v1.c20	Doria-Rose2012 [47]
PG9	3718.v3.c11	Doria-Rose2012 [47]
PG9	Q259.17	Doria-Rose2012 [47]
PG9	3589.V1.C4	Doria-Rose2012 [47]
PG9	C3347.c11	Doria-Rose2012 [47]
PG9	CNE3	Doria-Rose2012 [47]
PG9	269-12	Doria-Rose2012 [47]
PG9	AC10.29	Doria-Rose2012 [47]
PG9	THRO.18	Doria-Rose2012 [47]
PG9	0077.V1.C16	Doria-Rose2012 [47]
PG9	16055-2.3	Doria-Rose2012 [47]
PG9	16845-2.22	Doria-Rose2012 [47]
PG9	Du123.6	Doria-Rose2012 [47]
PG9	3326.V4.C3	Doria-Rose2012 [47]
PG9	DU172.17	Doria-Rose2012 [47]
PG9	3817.v2.c59	Doria-Rose2012 [47]
PG9	0439.v5.c1	Doria-Rose2012 [47]
PG9	398-F1.F6.20	Doria-Rose2012 [47]
PG9	QH209.14M.A2	Doria-Rose2012 [47]
PG9	0815.V3.C3	Doria-Rose2012 [47]
PG9	CNE56	Doria-Rose2012 [47]
PG9	TH976.17	Doria-Rose2012 [47]
PG9	1054-07.TC4.1499	Doria-Rose2012 [47]
PG9	6101.1	Doria-Rose2012 [47]
PG9	62357.14.D3.4589	Doria-Rose2012 [47]
PG9	6244.13.B5.4567	Doria-Rose2012 [47]
PG9	89.6.DG	Doria-Rose2012 [47]
PG9	BG1168.01	Doria-Rose2012 [47]
PG9	BR07.DG	Doria-Rose2012 [47]
PG9	CNE12	Doria-Rose2012 [47]
PG9	CNE4	Doria-Rose2012 [47]
PG9	CNE57	Doria-Rose2012 [47]
PG9	JRFL.JB	Doria-Rose2012 [47]
PG9	QH0515.01	Doria-Rose2012 [47]
PG9	QH0692.42	Doria-Rose2012 [47]
PG9	R2	Doria-Rose2012 [47]
PG9	SF162.LS	Doria-Rose2012 [47]
PG9	16936-2.21	Doria-Rose2012 [47]
PG9	96ZM651.02	Doria-Rose2012 [47]
PG9	CNE30	Doria-Rose2012 [47]
PG9	ZM214.15	Doria-Rose2012 [47]
PG9	3337.V2.C6	Doria-Rose2012 [47]
PG9	6405.v4.c34	Doria-Rose2012 [47]
PG9	A03349M1.vrc4a	Doria-Rose2012 [47]
PG9	NKU3006.ec1	Doria-Rose2012 [47]
PG9	00836-2.5	Doria-Rose2012 [47]
PG9	247-23	Doria-Rose2012 [47]
PG9	6545.V4.C1	Doria-Rose2012 [47]
PG9	TV1.29	Doria-Rose2012 [47]
PG9	HO86.8	Doria-Rose2012 [47]
PG9	242-14	Doria-Rose2012 [47]
PG9	6540.v4.c1	Doria-Rose2012 [47]
PG9	CAP210.E8	Doria-Rose2012 [47]
PG9	57128.vrc15	Doria-Rose2012 [47]
PG9	TZA125.17	Doria-Rose2012 [47]
PG9	DU422.01	Doria-Rose2012 [47]
PG9	278-50	Doria-Rose2012 [47]
PG9	250-4	Doria-Rose2012 [47]
PG9	7165.18	Doria-Rose2012 [47]
PG9	620345.c1	Doria-Rose2012 [47]
PG9	CNE14	Doria-Rose2012 [47]
PG9	MN.3	Doria-Rose2012 [47]
PG9	3637.V5.C3	Doria-Rose2012 [47]
PG9	ZM135.10a	Doria-Rose2012 [47]
PG9	UG021.16	Doria-Rose2012 [47]
PG9	BL01.DG	Doria-Rose2012 [47]
PG9	6322.V4.C1	Doria-Rose2012 [47]
PG9	6471.V1.C16	Doria-Rose2012 [47]
PG9	6631.V3.C10	Doria-Rose2012 [47]
PG9	X2088.c9	Doria-Rose2012 [47]
PG16	0260.v5.c36	Doria-Rose2012 [47]
PG16	0330.v4.c3	Doria-Rose2012 [47]
PG16	3415.v1.c1	Doria-Rose2012 [47]
PG16	KER2008.12	Doria-Rose2012 [47]
PG16	KER2018.11	Doria-Rose2012 [47]
PG16	KNH1209.18	Doria-Rose2012 [47]
PG16	MS208.A1	Doria-Rose2012 [47]
PG16	Q168.a2	Doria-Rose2012 [47]
PG16	Q23.17	Doria-Rose2012 [47]
PG16	Q259.w6	Doria-Rose2012 [47]
PG16	Q461.e2	Doria-Rose2012 [47]
PG16	Q769.d22	Doria-Rose2012 [47]
PG16	Q769.h5	Doria-Rose2012 [47]
PG16	Q842.d12	Doria-Rose2012 [47]
PG16	RW020.2	Doria-Rose2012 [47]
PG16	UG037.8	Doria-Rose2012 [47]
PG16	3301.V1.C24	Doria-Rose2012 [47]
PG16	6041.v3.c23	Doria-Rose2012 [47]
PG16	3103.v3.c10	Doria-Rose2012 [47]
PG16	6095.V1.C10	Doria-Rose2012 [47]
PG16	3468.V1.C12	Doria-Rose2012 [47]
PG16	C1080.c3	Doria-Rose2012 [47]
PG16	C2101.c1	Doria-Rose2012 [47]
PG16	C4118.09	Doria-Rose2012 [47]
PG16	CNE5	Doria-Rose2012 [47]
PG16	CNE55	Doria-Rose2012 [47]
PG16	CNE59	Doria-Rose2012 [47]
PG16	M02138	Doria-Rose2012 [47]
PG16	R1166.c1	Doria-Rose2012 [47]
PG16	R2184.c4	Doria-Rose2012 [47]
PG16	R3265.c6	Doria-Rose2012 [47]
PG16	TH966.8	Doria-Rose2012 [47]
PG16	211-9	Doria-Rose2012 [47]
PG16	235-47	Doria-Rose2012 [47]
PG16	255-34	Doria-Rose2012 [47]
PG16	257-31	Doria-Rose2012 [47]
PG16	263-8	Doria-Rose2012 [47]
PG16	271-11	Doria-Rose2012 [47]
PG16	280-5	Doria-Rose2012 [47]
PG16	928-28	Doria-Rose2012 [47]
PG16	DJ263.8	Doria-Rose2012 [47]
PG16	T253-11	Doria-Rose2012 [47]
PG16	T33-7	Doria-Rose2012 [47]
PG16	3988.25	Doria-Rose2012 [47]
PG16	5768.04	Doria-Rose2012 [47]
PG16	1012-11.TC21.3257	Doria-Rose2012 [47]
PG16	1056-10.TA11.1826	Doria-Rose2012 [47]
PG16	ADA.DG	Doria-Rose2012 [47]
PG16	BaL.01	Doria-Rose2012 [47]
PG16	BaL.26	Doria-Rose2012 [47]
PG16	BX08.16	Doria-Rose2012 [47]
PG16	CAAN.A2	Doria-Rose2012 [47]
PG16	CNE10	Doria-Rose2012 [47]
PG16	HT593.1	Doria-Rose2012 [47]
PG16	JRCSF.JB	Doria-Rose2012 [47]
PG16	PVO.04	Doria-Rose2012 [47]
PG16	REJO.67	Doria-Rose2012 [47]
PG16	SC05.8C11.2344	Doria-Rose2012 [47]
PG16	SC422.8	Doria-Rose2012 [47]
PG16	SS1196.01	Doria-Rose2012 [47]
PG16	TRJO.58	Doria-Rose2012 [47]
PG16	TRO.11	Doria-Rose2012 [47]
PG16	WITO.33	Doria-Rose2012 [47]
PG16	YU2.DG	Doria-Rose2012 [47]
PG16	CH038.12	Doria-Rose2012 [47]
PG16	CH070.1	Doria-Rose2012 [47]
PG16	CH117.4	Doria-Rose2012 [47]
PG16	CH181.12	Doria-Rose2012 [47]
PG16	CNE15	Doria-Rose2012 [47]
PG16	CNE40	Doria-Rose2012 [47]
PG16	CNE7	Doria-Rose2012 [47]
PG16	286.36	Doria-Rose2012 [47]
PG16	288.38	Doria-Rose2012 [47]
PG16	0013095-2.11	Doria-Rose2012 [47]
PG16	001428-2.42	Doria-Rose2012 [47]
PG16	25710-2.43	Doria-Rose2012 [47]
PG16	25711-2.4	Doria-Rose2012 [47]
PG16	25925-2.22	Doria-Rose2012 [47]
PG16	26191-2.48	Doria-Rose2012 [47]
PG16	3168.V4.C10	Doria-Rose2012 [47]
PG16	6644.V2.C33	Doria-Rose2012 [47]
PG16	6785.V5.C14	Doria-Rose2012 [47]
PG16	BR025.9	Doria-Rose2012 [47]
PG16	CAP244.D3	Doria-Rose2012 [47]
PG16	CAP45.G3	Doria-Rose2012 [47]
PG16	CNE31	Doria-Rose2012 [47]
PG16	CNE58	Doria-Rose2012 [47]
PG16	DU151.2	Doria-Rose2012 [47]
PG16	DU156.12	Doria-Rose2012 [47]
PG16	MW965.26	Doria-Rose2012 [47]
PG16	TZBD.02	Doria-Rose2012 [47]
PG16	ZA012.29	Doria-Rose2012 [47]
PG16	ZM106.9	Doria-Rose2012 [47]
PG16	ZM109.4	Doria-Rose2012 [47]
PG16	ZM197.7	Doria-Rose2012 [47]
PG16	ZM233.6	Doria-Rose2012 [47]
PG16	ZM249.1	Doria-Rose2012 [47]
PG16	ZM53.12	Doria-Rose2012 [47]
PG16	P0402.c2.11	Doria-Rose2012 [47]
PG16	P1981.C5.3	Doria-Rose2012 [47]
PG16	X1193.c1	Doria-Rose2012 [47]
PG16	X1254.c3	Doria-Rose2012 [47]
PG16	X1632.S2.B10	Doria-Rose2012 [47]
PG16	X2131.C1.B5	Doria-Rose2012 [47]
PG16	266-60	Doria-Rose2012 [47]
PG16	6535.3	Doria-Rose2012 [47]
PG16	1006-11.C3.1601	Doria-Rose2012 [47]
PG16	6240.08.TA5.4622	Doria-Rose2012 [47]
PG16	HXB2.DG	Doria-Rose2012 [47]
PG16	CNE53	Doria-Rose2012 [47]
PG16	ZM215.8	Doria-Rose2012 [47]
PG16	ZM55.28a	Doria-Rose2012 [47]
PG16	3016.v5.c45	Doria-Rose2012 [47]
PG16	UG024.2	Doria-Rose2012 [47]
PG16	251-18	Doria-Rose2012 [47]
PG16	RHPA.7	Doria-Rose2012 [47]
PG16	3873.V1.C24	Doria-Rose2012 [47]
PG16	6952.v1.c20	Doria-Rose2012 [47]
PG16	3718.v3.c11	Doria-Rose2012 [47]
PG16	Q259.17	Doria-Rose2012 [47]
PG16	3589.V1.C4	Doria-Rose2012 [47]
PG16	C3347.c11	Doria-Rose2012 [47]
PG16	CNE3	Doria-Rose2012 [47]
PG16	269-12	Doria-Rose2012 [47]
PG16	AC10.29	Doria-Rose2012 [47]
PG16	THRO.18	Doria-Rose2012 [47]
PG16	0077.V1.C16	Doria-Rose2012 [47]
PG16	16055-2.3	Doria-Rose2012 [47]
PG16	16845-2.22	Doria-Rose2012 [47]
PG16	Du123.6	Doria-Rose2012 [47]
PG16	3326.V4.C3	Doria-Rose2012 [47]
PG16	DU172.17	Doria-Rose2012 [47]
PG16	3817.v2.c59	Doria-Rose2012 [47]
PG16	0439.v5.c1	Doria-Rose2012 [47]
PG16	398-F1.F6.20	Doria-Rose2012 [47]
PG16	QH209.14M.A2	Doria-Rose2012 [47]
PG16	0815.V3.C3	Doria-Rose2012 [47]
PG16	CNE56	Doria-Rose2012 [47]
PG16	TH976.17	Doria-Rose2012 [47]
PG16	1054-07.TC4.1499	Doria-Rose2012 [47]
PG16	6101.1	Doria-Rose2012 [47]
PG16	62357.14.D3.4589	Doria-Rose2012 [47]
PG16	6244.13.B5.4567	Doria-Rose2012 [47]
PG16	89.6.DG	Doria-Rose2012 [47]
PG16	BG1168.01	Doria-Rose2012 [47]
PG16	BR07.DG	Doria-Rose2012 [47]
PG16	CNE12	Doria-Rose2012 [47]
PG16	CNE4	Doria-Rose2012 [47]
PG16	CNE57	Doria-Rose2012 [47]
PG16	JRFL.JB	Doria-Rose2012 [47]
PG16	QH0515.01	Doria-Rose2012 [47]
PG16	QH0692.42	Doria-Rose2012 [47]
PG16	R2	Doria-Rose2012 [47]
PG16	SF162.LS	Doria-Rose2012 [47]
PG16	16936-2.21	Doria-Rose2012 [47]
PG16	96ZM651.02	Doria-Rose2012 [47]
PG16	CNE30	Doria-Rose2012 [47]
PG16	ZM214.15	Doria-Rose2012 [47]
PG16	3337.V2.C6	Doria-Rose2012 [47]
PG16	6405.v4.c34	Doria-Rose2012 [47]
PG16	A03349M1.vrc4a	Doria-Rose2012 [47]
PG16	NKU3006.ec1	Doria-Rose2012 [47]
PG16	00836-2.5	Doria-Rose2012 [47]
PG16	247-23	Doria-Rose2012 [47]
PG16	6545.V4.C1	Doria-Rose2012 [47]
PG16	TV1.29	Doria-Rose2012 [47]
PG16	HO86.8	Doria-Rose2012 [47]
PG16	242-14	Doria-Rose2012 [47]
PG16	6540.v4.c1	Doria-Rose2012 [47]
PG16	CAP210.E8	Doria-Rose2012 [47]
PG16	57128.vrc15	Doria-Rose2012 [47]
PG16	TZA125.17	Doria-Rose2012 [47]
PG16	DU422.01	Doria-Rose2012 [47]
PG16	278-50	Doria-Rose2012 [47]
PG16	250-4	Doria-Rose2012 [47]
PG16	7165.18	Doria-Rose2012 [47]
PG16	620345.c1	Doria-Rose2012 [47]
PG16	CNE14	Doria-Rose2012 [47]
PG16	MN.3	Doria-Rose2012 [47]
PG16	3637.V5.C3	Doria-Rose2012 [47]
PG16	ZM135.10a	Doria-Rose2012 [47]
PG16	UG021.16	Doria-Rose2012 [47]
PG16	BL01.DG	Doria-Rose2012 [47]
PG16	6322.V4.C1	Doria-Rose2012 [47]
PG16	6471.V1.C16	Doria-Rose2012 [47]
PG16	6631.V3.C10	Doria-Rose2012 [47]
PG16	X2088.c9	Doria-Rose2012 [47]
35O22	0260.v5.c36	Huang2014 [26]
35O22	0330.v4.c3	Huang2014 [26]
35O22	0439.v5.c1	Huang2014 [26]
35O22	3365.v2.c20	Huang2014 [26]
35O22	3415.v1.c1	Huang2014 [26]
35O22	3718.v3.c11	Huang2014 [26]
35O22	KER2008.12	Huang2014 [26]
35O22	KER2018.11	Huang2014 [26]
35O22	KNH1209.18	Huang2014 [26]
35O22	MS208.A1	Huang2014 [26]
35O22	Q23.17	Huang2014 [26]
35O22	Q259.17	Huang2014 [26]
35O22	Q461.e2	Huang2014 [26]
35O22	Q769.d22	Huang2014 [26]
35O22	Q769.h5	Huang2014 [26]
35O22	Q842.d12	Huang2014 [26]
35O22	QH209.14M.A2	Huang2014 [26]
35O22	RW020.2	Huang2014 [26]
35O22	UG037.8	Huang2014 [26]
35O22	3301.V1.C24	Huang2014 [26]
35O22	3589.V1.C4	Huang2014 [26]
35O22	6540.v4.c1	Huang2014 [26]
35O22	6545.V3.C13	Huang2014 [26]
35O22	6545.V4.C1	Huang2014 [26]
35O22	0815.V3.C3	Huang2014 [26]
35O22	6095.V1.C10	Huang2014 [26]
35O22	3468.V1.C12	Huang2014 [26]
35O22	Q168.a2	Huang2014 [26]
35O22	620345.c1	Huang2014 [26]
35O22	C1080.c3	Huang2014 [26]
35O22	C2101.c1	Huang2014 [26]
35O22	C3347.c11	Huang2014 [26]
35O22	C4118.09	Huang2014 [26]
35O22	CNE3	Huang2014 [26]
35O22	CNE5	Huang2014 [26]
35O22	CNE55	Huang2014 [26]
35O22	CNE56	Huang2014 [26]
35O22	CNE59	Huang2014 [26]
35O22	M02138	Huang2014 [26]
35O22	R1166.c1	Huang2014 [26]
35O22	R2184.c4	Huang2014 [26]
35O22	R3265.c6	Huang2014 [26]
35O22	TH966.8	Huang2014 [26]
35O22	TH976.17	Huang2014 [26]
35O22	235-47	Huang2014 [26]
35O22	242-14	Huang2014 [26]
35O22	263-8	Huang2014 [26]
35O22	269-12	Huang2014 [26]
35O22	271-11	Huang2014 [26]
35O22	928-28	Huang2014 [26]
35O22	DJ263.8	Huang2014 [26]
35O22	T250-4	Huang2014 [26]
35O22	T251-18	Huang2014 [26]
35O22	T253-11	Huang2014 [26]
35O22	T255-34	Huang2014 [26]
35O22	T257-31	Huang2014 [26]
35O22	T266-60	Huang2014 [26]
35O22	T278-50	Huang2014 [26]
35O22	T280-5	Huang2014 [26]
35O22	T33-7	Huang2014 [26]
35O22	3988.25	Huang2014 [26]
35O22	5768.04	Huang2014 [26]
35O22	6535.3	Huang2014 [26]
35O22	7165.18	Huang2014 [26]
35O22	89.6.DG	Huang2014 [26]
35O22	AC10.29	Huang2014 [26]
35O22	ADA.DG	Huang2014 [26]
35O22	Bal.01	Huang2014 [26]
35O22	BaL.26	Huang2014 [26]
35O22	BG1168.01	Huang2014 [26]
35O22	BL01.DG	Huang2014 [26]
35O22	BR07.DG	Huang2014 [26]
35O22	BX08.16	Huang2014 [26]
35O22	CAAN.A2	Huang2014 [26]
35O22	CNE10	Huang2014 [26]
35O22	CNE12	Huang2014 [26]
35O22	CNE14	Huang2014 [26]
35O22	CNE4	Huang2014 [26]
35O22	CNE57	Huang2014 [26]
35O22	HO86.8	Huang2014 [26]
35O22	HT593.1	Huang2014 [26]
35O22	HXB2.DG	Huang2014 [26]
35O22	JRCSF.JB	Huang2014 [26]
35O22	JRFL.JB	Huang2014 [26]
35O22	MN.3	Huang2014 [26]
35O22	PVO.04	Huang2014 [26]
35O22	QH0515.01	Huang2014 [26]
35O22	QH0692.42	Huang2014 [26]
35O22	REJO.67	Huang2014 [26]
35O22	RHPA.7	Huang2014 [26]
35O22	SC422.8	Huang2014 [26]
35O22	SF162.LS	Huang2014 [26]
35O22	SS1196.01	Huang2014 [26]
35O22	THRO.18	Huang2014 [26]
35O22	TRJO.58	Huang2014 [26]
35O22	TRO.11	Huang2014 [26]
35O22	WITO.33	Huang2014 [26]
35O22	YU2.DG	Huang2014 [26]
35O22	CH038.12	Huang2014 [26]
35O22	CH070.1	Huang2014 [26]
35O22	CH117.4	Huang2014 [26]
35O22	CH181.12	Huang2014 [26]
35O22	CNE15	Huang2014 [26]
35O22	CNE40	Huang2014 [26]
35O22	286.36	Huang2014 [26]
35O22	288.38	Huang2014 [26]
35O22	0013095-2.11	Huang2014 [26]
35O22	001428-2.42	Huang2014 [26]
35O22	0077_V1.C16	Huang2014 [26]
35O22	00836-2.5	Huang2014 [26]
35O22	0921.V2.C14	Huang2014 [26]
35O22	16055-2.3	Huang2014 [26]
35O22	16845-2.22	Huang2014 [26]
35O22	16936-2.21	Huang2014 [26]
35O22	25710-2.43	Huang2014 [26]
35O22	25711-2.4	Huang2014 [26]
35O22	25925-2.22	Huang2014 [26]
35O22	26191-2.48	Huang2014 [26]
35O22	3168.V4.C10	Huang2014 [26]
35O22	3637.V5.C3	Huang2014 [26]
35O22	3873.V1.C24	Huang2014 [26]
35O22	6322.V4.C1	Huang2014 [26]
35O22	6471.V1.C16	Huang2014 [26]
35O22	6631.V3.C10	Huang2014 [26]
35O22	6644.V2.C33	Huang2014 [26]
35O22	6785.V5.C14	Huang2014 [26]
35O22	6838.V1.C35	Huang2014 [26]
35O22	96ZM651.02	Huang2014 [26]
35O22	BR025.9	Huang2014 [26]
35O22	CAP210.E8	Huang2014 [26]
35O22	CAP244.D3	Huang2014 [26]
35O22	CAP45.G3	Huang2014 [26]
35O22	CNE30	Huang2014 [26]
35O22	CNE31	Huang2014 [26]
35O22	CNE53	Huang2014 [26]
35O22	CNE58	Huang2014 [26]
35O22	DU123.06	Huang2014 [26]
35O22	DU151.02	Huang2014 [26]
35O22	DU156.12	Huang2014 [26]
35O22	DU172.17	Huang2014 [26]
35O22	DU422.01	Huang2014 [26]
35O22	MW965.26	Huang2014 [26]
35O22	TV1.29	Huang2014 [26]
35O22	TZA125.17	Huang2014 [26]
35O22	TZBD.02	Huang2014 [26]
35O22	ZA012.29	Huang2014 [26]
35O22	ZM106.9	Huang2014 [26]
35O22	ZM109.4	Huang2014 [26]
35O22	ZM135.10a	Huang2014 [26]
35O22	ZM197.7	Huang2014 [26]
35O22	ZM214.15	Huang2014 [26]
35O22	ZM215.8	Huang2014 [26]
35O22	ZM233.6	Huang2014 [26]
35O22	ZM249.1	Huang2014 [26]
35O22	ZM53.12	Huang2014 [26]
35O22	ZM55.28a	Huang2014 [26]
35O22	3326.V4.C3	Huang2014 [26]
35O22	3337.V2.C6	Huang2014 [26]
35O22	3817.v2.c59	Huang2014 [26]
35O22	247-23	Huang2014 [26]
35O22	3016.v5.c45	Huang2014 [26]
35O22	57128.vrc15	Huang2014 [26]
35O22	6405.v4.c34	Huang2014 [26]
35O22	A03349M1.vrc4a	Huang2014 [26]
35O22	NKU3006.ec1	Huang2014 [26]
35O22	UG021.16	Huang2014 [26]
35O22	UG024.2	Huang2014 [26]
35O22	X2088.c9	Huang2014 [26]
35O22	6041.v3.c23	Huang2014 [26]
35O22	3103.v3.c10	Huang2014 [26]
35O22	211-9	Huang2014 [26]
35O22	1012-11.TC21.3257	Huang2014 [26]
35O22	1056-10.TA11.1826	Huang2014 [26]
35O22	SC05.8C11.2344	Huang2014 [26]
35O22	P0402.c2.11	Huang2014 [26]
35O22	P1981.C5.3	Huang2014 [26]
35O22	X1193.c1	Huang2014 [26]
35O22	X1254.c3	Huang2014 [26]
35O22	X1632.S2.B10	Huang2014 [26]
35O22	X2131.C1.B5	Huang2014 [26]
35O22	1006-11.C3.1601	Huang2014 [26]
35O22	6240.08.TA5.4622	Huang2014 [26]
35O22	6952.v1.c20	Huang2014 [26]
35O22	1054-07.TC4.1499	Huang2014 [26]
35O22	62357.14.D3.4589	Huang2014 [26]
35O22	6244.13.B5.4567	Huang2014 [26]
35O22	Q259.w6	Huang2014 [26]
35O22	CNE7	Huang2014 [26]
35O22	0077.V1.C16	Huang2014 [26]
35O22	398-F1.F6.20	Huang2014 [26]
35O22	6101.1	Huang2014 [26]
35O22	JRFL.JB	Huang2014 [26]
35O22	R2	Huang2014 [26]
35O22	1394C9G1(Rev-)	Huang2014 [26]
35O22	191084_B7-19	Huang2014 [26]
35O22	191821_E6_1	Huang2014 [26]
35O22	191955_A11	Huang2014 [26]
35O22	246F_C1G	Huang2014 [26]
35O22	249M_B10	Huang2014 [26]
35O22	6480.v4.c25	Huang2014 [26]
35O22	6811.v7.c18	Huang2014 [26]
35O22	7030102001E5(Rev-)	Huang2014 [26]
35O22	9004SS_A3_4	Huang2014 [26]
35O22	A07412M1.vrc12	Huang2014 [26]
35O22	BF1266.431a	Huang2014 [26]
35O22	BJOX009000.02.4	Huang2014 [26]
35O22	BJOX010000.06.2	Huang2014 [26]
35O22	BJOX015000.11.5	Huang2014 [26]
35O22	BJOX025000.01.1	Huang2014 [26]
35O22	BJOX028000.10.3	Huang2014 [26]
35O22	C1080.c03	Huang2014 [26]
35O22	C3347.c11	Huang2014 [26]
35O22	Ce0393_C3	Huang2014 [26]
35O22	Ce0682_E4	Huang2014 [26]
35O22	Ce1086_B2	Huang2014 [26]
35O22	Ce1172_H1	Huang2014 [26]
35O22	Ce1176_A3	Huang2014 [26]
35O22	Ce2010_F5	Huang2014 [26]
35O22	Ce2060_G9	Huang2014 [26]
35O22	Ce703010054_2A2	Huang2014 [26]
35O22	Ce704809221_1B3	Huang2014 [26]
35O22	CNE17	Huang2014 [26]
35O22	CNE19	Huang2014 [26]
35O22	CNE20	Huang2014 [26]
35O22	CNE21	Huang2014 [26]
35O22	CNE52	Huang2014 [26]
35O22	CNE8	Huang2014 [26]
35O22	R2184.c04	Huang2014 [26]
35O22	WEAU_d15_410_787	Huang2014 [26]
35O22	ZM247v1(Rev-)	Huang2014 [26]
NIH-4546	0260.v5.c36	Huang2014 [26]
NIH-4546	0330.v4.c3	Huang2014 [26]
NIH-4546	0439.v5.c1	Huang2014 [26]
NIH-4546	3365.v2.c20	Huang2014 [26]
NIH-4546	3415.v1.c1	Huang2014 [26]
NIH-4546	3718.v3.c11	Huang2014 [26]
NIH-4546	KER2008.12	Huang2014 [26]
NIH-4546	KER2018.11	Huang2014 [26]
NIH-4546	KNH1209.18	Huang2014 [26]
NIH-4546	MS208.A1	Huang2014 [26]
NIH-4546	Q23.17	Huang2014 [26]
NIH-4546	Q259.17	Huang2014 [26]
NIH-4546	Q461.e2	Huang2014 [26]
NIH-4546	Q769.d22	Huang2014 [26]
NIH-4546	Q769.h5	Huang2014 [26]
NIH-4546	Q842.d12	Huang2014 [26]
NIH-4546	QH209.14M.A2	Huang2014 [26]
NIH-4546	RW020.2	Huang2014 [26]
NIH-4546	UG037.8	Huang2014 [26]
NIH-4546	3301.V1.C24	Huang2014 [26]
NIH-4546	3589.V1.C4	Huang2014 [26]
NIH-4546	6540.v4.c1	Huang2014 [26]
NIH-4546	6545.V3.C13	Huang2014 [26]
NIH-4546	6545.V4.C1	Huang2014 [26]
NIH-4546	0815.V3.C3	Huang2014 [26]
NIH-4546	6095.V1.C10	Huang2014 [26]
NIH-4546	3468.V1.C12	Huang2014 [26]
NIH-4546	Q168.a2	Huang2014 [26]
NIH-4546	620345.c1	Huang2014 [26]
NIH-4546	C1080.c3	Huang2014 [26]
NIH-4546	C2101.c1	Huang2014 [26]
NIH-4546	C3347.c11	Huang2014 [26]
NIH-4546	C4118.09	Huang2014 [26]
NIH-4546	CNE3	Huang2014 [26]
NIH-4546	CNE5	Huang2014 [26]
NIH-4546	CNE55	Huang2014 [26]
NIH-4546	CNE56	Huang2014 [26]
NIH-4546	CNE59	Huang2014 [26]
NIH-4546	M02138	Huang2014 [26]
NIH-4546	R1166.c1	Huang2014 [26]
NIH-4546	R2184.c4	Huang2014 [26]
NIH-4546	R3265.c6	Huang2014 [26]
NIH-4546	TH966.8	Huang2014 [26]
NIH-4546	TH976.17	Huang2014 [26]
NIH-4546	235-47	Huang2014 [26]
NIH-4546	242-14	Huang2014 [26]
NIH-4546	263-8	Huang2014 [26]
NIH-4546	269-12	Huang2014 [26]
NIH-4546	271-11	Huang2014 [26]
NIH-4546	928-28	Huang2014 [26]
NIH-4546	DJ263.8	Huang2014 [26]
NIH-4546	T250-4	Huang2014 [26]
NIH-4546	T251-18	Huang2014 [26]
NIH-4546	T253-11	Huang2014 [26]
NIH-4546	T255-34	Huang2014 [26]
NIH-4546	T257-31	Huang2014 [26]
NIH-4546	T266-60	Huang2014 [26]
NIH-4546	T278-50	Huang2014 [26]
NIH-4546	T280-5	Huang2014 [26]
NIH-4546	T33-7	Huang2014 [26]
NIH-4546	3988.25	Huang2014 [26]
NIH-4546	5768.04	Huang2014 [26]
NIH-4546	6535.3	Huang2014 [26]
NIH-4546	7165.18	Huang2014 [26]
NIH-4546	89.6.DG	Huang2014 [26]
NIH-4546	AC10.29	Huang2014 [26]
NIH-4546	ADA.DG	Huang2014 [26]
NIH-4546	Bal.01	Huang2014 [26]
NIH-4546	BaL.26	Huang2014 [26]
NIH-4546	BG1168.01	Huang2014 [26]
NIH-4546	BL01.DG	Huang2014 [26]
NIH-4546	BR07.DG	Huang2014 [26]
NIH-4546	BX08.16	Huang2014 [26]
NIH-4546	CAAN.A2	Huang2014 [26]
NIH-4546	CNE10	Huang2014 [26]
NIH-4546	CNE12	Huang2014 [26]
NIH-4546	CNE14	Huang2014 [26]
NIH-4546	CNE4	Huang2014 [26]
NIH-4546	CNE57	Huang2014 [26]
NIH-4546	HO86.8	Huang2014 [26]
NIH-4546	HT593.1	Huang2014 [26]
NIH-4546	HXB2.DG	Huang2014 [26]
NIH-4546	JRCSF.JB	Huang2014 [26]
NIH-4546	JRFL.JB	Huang2014 [26]
NIH-4546	MN.3	Huang2014 [26]
NIH-4546	PVO.04	Huang2014 [26]
NIH-4546	QH0515.01	Huang2014 [26]
NIH-4546	QH0692.42	Huang2014 [26]
NIH-4546	REJO.67	Huang2014 [26]
NIH-4546	RHPA.7	Huang2014 [26]
NIH-4546	SC422.8	Huang2014 [26]
NIH-4546	SF162.LS	Huang2014 [26]
NIH-4546	SS1196.01	Huang2014 [26]
NIH-4546	THRO.18	Huang2014 [26]
NIH-4546	TRJO.58	Huang2014 [26]
NIH-4546	TRO.11	Huang2014 [26]
NIH-4546	WITO.33	Huang2014 [26]
NIH-4546	YU2.DG	Huang2014 [26]
NIH-4546	CH038.12	Huang2014 [26]
NIH-4546	CH070.1	Huang2014 [26]
NIH-4546	CH117.4	Huang2014 [26]
NIH-4546	CH181.12	Huang2014 [26]
NIH-4546	CNE15	Huang2014 [26]
NIH-4546	CNE40	Huang2014 [26]
NIH-4546	286.36	Huang2014 [26]
NIH-4546	288.38	Huang2014 [26]
NIH-4546	0013095-2.11	Huang2014 [26]
NIH-4546	001428-2.42	Huang2014 [26]
NIH-4546	0077_V1.C16	Huang2014 [26]
NIH-4546	00836-2.5	Huang2014 [26]
NIH-4546	0921.V2.C14	Huang2014 [26]
NIH-4546	16055-2.3	Huang2014 [26]
NIH-4546	16845-2.22	Huang2014 [26]
NIH-4546	16936-2.21	Huang2014 [26]
NIH-4546	25710-2.43	Huang2014 [26]
NIH-4546	25711-2.4	Huang2014 [26]
NIH-4546	25925-2.22	Huang2014 [26]
NIH-4546	26191-2.48	Huang2014 [26]
NIH-4546	3168.V4.C10	Huang2014 [26]
NIH-4546	3637.V5.C3	Huang2014 [26]
NIH-4546	3873.V1.C24	Huang2014 [26]
NIH-4546	6322.V4.C1	Huang2014 [26]
NIH-4546	6471.V1.C16	Huang2014 [26]
NIH-4546	6631.V3.C10	Huang2014 [26]
NIH-4546	6644.V2.C33	Huang2014 [26]
NIH-4546	6785.V5.C14	Huang2014 [26]
NIH-4546	6838.V1.C35	Huang2014 [26]
NIH-4546	96ZM651.02	Huang2014 [26]
NIH-4546	BR025.9	Huang2014 [26]
NIH-4546	CAP210.E8	Huang2014 [26]
NIH-4546	CAP244.D3	Huang2014 [26]
NIH-4546	CAP45.G3	Huang2014 [26]
NIH-4546	CNE30	Huang2014 [26]
NIH-4546	CNE31	Huang2014 [26]
NIH-4546	CNE53	Huang2014 [26]
NIH-4546	CNE58	Huang2014 [26]
NIH-4546	DU123.06	Huang2014 [26]
NIH-4546	DU151.02	Huang2014 [26]
NIH-4546	DU156.12	Huang2014 [26]
NIH-4546	DU172.17	Huang2014 [26]
NIH-4546	DU422.01	Huang2014 [26]
NIH-4546	MW965.26	Huang2014 [26]
NIH-4546	TV1.29	Huang2014 [26]
NIH-4546	TZA125.17	Huang2014 [26]
NIH-4546	TZBD.02	Huang2014 [26]
NIH-4546	ZA012.29	Huang2014 [26]
NIH-4546	ZM106.9	Huang2014 [26]
NIH-4546	ZM109.4	Huang2014 [26]
NIH-4546	ZM135.10a	Huang2014 [26]
NIH-4546	ZM197.7	Huang2014 [26]
NIH-4546	ZM214.15	Huang2014 [26]
NIH-4546	ZM215.8	Huang2014 [26]
NIH-4546	ZM233.6	Huang2014 [26]
NIH-4546	ZM249.1	Huang2014 [26]
NIH-4546	ZM53.12	Huang2014 [26]
NIH-4546	ZM55.28a	Huang2014 [26]
NIH-4546	3326.V4.C3	Huang2014 [26]
NIH-4546	3337.V2.C6	Huang2014 [26]
NIH-4546	3817.v2.c59	Huang2014 [26]
NIH-4546	247-23	Huang2014 [26]
NIH-4546	3016.v5.c45	Huang2014 [26]
NIH-4546	57128.vrc15	Huang2014 [26]
NIH-4546	6405.v4.c34	Huang2014 [26]
NIH-4546	A03349M1.vrc4a	Huang2014 [26]
NIH-4546	NKU3006.ec1	Huang2014 [26]
NIH-4546	UG021.16	Huang2014 [26]
NIH-4546	UG024.2	Huang2014 [26]
NIH-4546	X2088.c9	Huang2014 [26]
NIH-4546	6041.v3.c23	Huang2014 [26]
NIH-4546	3103.v3.c10	Huang2014 [26]
NIH-4546	211-9	Huang2014 [26]
NIH-4546	1012-11.TC21.3257	Huang2014 [26]
NIH-4546	1056-10.TA11.1826	Huang2014 [26]
NIH-4546	SC05.8C11.2344	Huang2014 [26]
NIH-4546	P0402.c2.11	Huang2014 [26]
NIH-4546	P1981.C5.3	Huang2014 [26]
NIH-4546	X1193.c1	Huang2014 [26]
NIH-4546	X1254.c3	Huang2014 [26]
NIH-4546	X1632.S2.B10	Huang2014 [26]
NIH-4546	X2131.C1.B5	Huang2014 [26]
NIH-4546	1006-11.C3.1601	Huang2014 [26]
NIH-4546	6240.08.TA5.4622	Huang2014 [26]
NIH-4546	6952.v1.c20	Huang2014 [26]
NIH-4546	1054-07.TC4.1499	Huang2014 [26]
NIH-4546	62357.14.D3.4589	Huang2014 [26]
NIH-4546	6244.13.B5.4567	Huang2014 [26]
NIH-4546	Q259.w6	Huang2014 [26]
NIH-4546	CNE7	Huang2014 [26]
NIH-4546	0077.V1.C16	Huang2014 [26]
NIH-4546	398-F1.F6.20	Huang2014 [26]
NIH-4546	6101.1	Huang2014 [26]
NIH-4546	JRFL.JB	Huang2014 [26]
NIH-4546	R2	Huang2014 [26]
NIH-4546	1394C9G1(Rev-)	Huang2014 [26]
NIH-4546	191084_B7-19	Huang2014 [26]
NIH-4546	191821_E6_1	Huang2014 [26]
NIH-4546	191955_A11	Huang2014 [26]
NIH-4546	246F_C1G	Huang2014 [26]
NIH-4546	249M_B10	Huang2014 [26]
NIH-4546	6480.v4.c25	Huang2014 [26]
NIH-4546	6811.v7.c18	Huang2014 [26]
NIH-4546	7030102001E5(Rev-)	Huang2014 [26]
NIH-4546	9004SS_A3_4	Huang2014 [26]
NIH-4546	A07412M1.vrc12	Huang2014 [26]
NIH-4546	BF1266.431a	Huang2014 [26]
NIH-4546	BJOX009000.02.4	Huang2014 [26]
NIH-4546	BJOX010000.06.2	Huang2014 [26]
NIH-4546	BJOX015000.11.5	Huang2014 [26]
NIH-4546	BJOX025000.01.1	Huang2014 [26]
NIH-4546	BJOX028000.10.3	Huang2014 [26]
NIH-4546	C1080.c03	Huang2014 [26]
NIH-4546	C3347.c11	Huang2014 [26]
NIH-4546	Ce0393_C3	Huang2014 [26]
NIH-4546	Ce0682_E4	Huang2014 [26]
NIH-4546	Ce1086_B2	Huang2014 [26]
NIH-4546	Ce1172_H1	Huang2014 [26]
NIH-4546	Ce1176_A3	Huang2014 [26]
NIH-4546	Ce2010_F5	Huang2014 [26]
NIH-4546	Ce2060_G9	Huang2014 [26]
NIH-4546	Ce703010054_2A2	Huang2014 [26]
NIH-4546	Ce704809221_1B3	Huang2014 [26]
NIH-4546	CNE17	Huang2014 [26]
NIH-4546	CNE19	Huang2014 [26]
NIH-4546	CNE20	Huang2014 [26]
NIH-4546	CNE21	Huang2014 [26]
NIH-4546	CNE52	Huang2014 [26]
NIH-4546	CNE8	Huang2014 [26]
NIH-4546	R2184.c04	Huang2014 [26]
NIH-4546	WEAU_d15_410_787	Huang2014 [26]
NIH-4546	ZM247v1(Rev-)	Huang2014 [26]
3BNC117	0260.v5.c36	Huang2014 [26]
3BNC117	0330.v4.c3	Huang2014 [26]
3BNC117	0439.v5.c1	Huang2014 [26]
3BNC117	3365.v2.c20	Huang2014 [26]
3BNC117	3415.v1.c1	Huang2014 [26]
3BNC117	3718.v3.c11	Huang2014 [26]
3BNC117	KER2008.12	Huang2014 [26]
3BNC117	KER2018.11	Huang2014 [26]
3BNC117	KNH1209.18	Huang2014 [26]
3BNC117	MS208.A1	Huang2014 [26]
3BNC117	Q23.17	Huang2014 [26]
3BNC117	Q259.17	Huang2014 [26]
3BNC117	Q461.e2	Huang2014 [26]
3BNC117	Q769.d22	Huang2014 [26]
3BNC117	Q769.h5	Huang2014 [26]
3BNC117	Q842.d12	Huang2014 [26]
3BNC117	QH209.14M.A2	Huang2014 [26]
3BNC117	RW020.2	Huang2014 [26]
3BNC117	UG037.8	Huang2014 [26]
3BNC117	3301.V1.C24	Huang2014 [26]
3BNC117	3589.V1.C4	Huang2014 [26]
3BNC117	6540.v4.c1	Huang2014 [26]
3BNC117	6545.V3.C13	Huang2014 [26]
3BNC117	6545.V4.C1	Huang2014 [26]
3BNC117	0815.V3.C3	Huang2014 [26]
3BNC117	6095.V1.C10	Huang2014 [26]
3BNC117	3468.V1.C12	Huang2014 [26]
3BNC117	Q168.a2	Huang2014 [26]
3BNC117	620345.c1	Huang2014 [26]
3BNC117	C1080.c3	Huang2014 [26]
3BNC117	C2101.c1	Huang2014 [26]
3BNC117	C3347.c11	Huang2014 [26]
3BNC117	C4118.09	Huang2014 [26]
3BNC117	CNE3	Huang2014 [26]
3BNC117	CNE5	Huang2014 [26]
3BNC117	CNE55	Huang2014 [26]
3BNC117	CNE56	Huang2014 [26]
3BNC117	CNE59	Huang2014 [26]
3BNC117	M02138	Huang2014 [26]
3BNC117	R1166.c1	Huang2014 [26]
3BNC117	R2184.c4	Huang2014 [26]
3BNC117	R3265.c6	Huang2014 [26]
3BNC117	TH966.8	Huang2014 [26]
3BNC117	TH976.17	Huang2014 [26]
3BNC117	235-47	Huang2014 [26]
3BNC117	242-14	Huang2014 [26]
3BNC117	263-8	Huang2014 [26]
3BNC117	269-12	Huang2014 [26]
3BNC117	271-11	Huang2014 [26]
3BNC117	928-28	Huang2014 [26]
3BNC117	DJ263.8	Huang2014 [26]
3BNC117	T250-4	Huang2014 [26]
3BNC117	T251-18	Huang2014 [26]
3BNC117	T253-11	Huang2014 [26]
3BNC117	T255-34	Huang2014 [26]
3BNC117	T257-31	Huang2014 [26]
3BNC117	T266-60	Huang2014 [26]
3BNC117	T278-50	Huang2014 [26]
3BNC117	T280-5	Huang2014 [26]
3BNC117	T33-7	Huang2014 [26]
3BNC117	3988.25	Huang2014 [26]
3BNC117	5768.04	Huang2014 [26]
3BNC117	6535.3	Huang2014 [26]
3BNC117	7165.18	Huang2014 [26]
3BNC117	89.6.DG	Huang2014 [26]
3BNC117	AC10.29	Huang2014 [26]
3BNC117	ADA.DG	Huang2014 [26]
3BNC117	Bal.01	Huang2014 [26]
3BNC117	BaL.26	Huang2014 [26]
3BNC117	BG1168.01	Huang2014 [26]
3BNC117	BL01.DG	Huang2014 [26]
3BNC117	BR07.DG	Huang2014 [26]
3BNC117	BX08.16	Huang2014 [26]
3BNC117	CAAN.A2	Huang2014 [26]
3BNC117	CNE10	Huang2014 [26]
3BNC117	CNE12	Huang2014 [26]
3BNC117	CNE14	Huang2014 [26]
3BNC117	CNE4	Huang2014 [26]
3BNC117	CNE57	Huang2014 [26]
3BNC117	HO86.8	Huang2014 [26]
3BNC117	HT593.1	Huang2014 [26]
3BNC117	HXB2.DG	Huang2014 [26]
3BNC117	JRCSF.JB	Huang2014 [26]
3BNC117	JRFL.JB	Huang2014 [26]
3BNC117	MN.3	Huang2014 [26]
3BNC117	PVO.04	Huang2014 [26]
3BNC117	QH0515.01	Huang2014 [26]
3BNC117	QH0692.42	Huang2014 [26]
3BNC117	REJO.67	Huang2014 [26]
3BNC117	RHPA.7	Huang2014 [26]
3BNC117	SC422.8	Huang2014 [26]
3BNC117	SF162.LS	Huang2014 [26]
3BNC117	SS1196.01	Huang2014 [26]
3BNC117	THRO.18	Huang2014 [26]
3BNC117	TRJO.58	Huang2014 [26]
3BNC117	TRO.11	Huang2014 [26]
3BNC117	WITO.33	Huang2014 [26]
3BNC117	YU2.DG	Huang2014 [26]
3BNC117	CH038.12	Huang2014 [26]
3BNC117	CH070.1	Huang2014 [26]
3BNC117	CH117.4	Huang2014 [26]
3BNC117	CH181.12	Huang2014 [26]
3BNC117	CNE15	Huang2014 [26]
3BNC117	CNE40	Huang2014 [26]
3BNC117	286.36	Huang2014 [26]
3BNC117	288.38	Huang2014 [26]
3BNC117	0013095-2.11	Huang2014 [26]
3BNC117	001428-2.42	Huang2014 [26]
3BNC117	0077_V1.C16	Huang2014 [26]
3BNC117	00836-2.5	Huang2014 [26]
3BNC117	0921.V2.C14	Huang2014 [26]
3BNC117	16055-2.3	Huang2014 [26]
3BNC117	16845-2.22	Huang2014 [26]
3BNC117	16936-2.21	Huang2014 [26]
3BNC117	25710-2.43	Huang2014 [26]
3BNC117	25711-2.4	Huang2014 [26]
3BNC117	25925-2.22	Huang2014 [26]
3BNC117	26191-2.48	Huang2014 [26]
3BNC117	3168.V4.C10	Huang2014 [26]
3BNC117	3637.V5.C3	Huang2014 [26]
3BNC117	3873.V1.C24	Huang2014 [26]
3BNC117	6322.V4.C1	Huang2014 [26]
3BNC117	6471.V1.C16	Huang2014 [26]
3BNC117	6631.V3.C10	Huang2014 [26]
3BNC117	6644.V2.C33	Huang2014 [26]
3BNC117	6785.V5.C14	Huang2014 [26]
3BNC117	6838.V1.C35	Huang2014 [26]
3BNC117	96ZM651.02	Huang2014 [26]
3BNC117	BR025.9	Huang2014 [26]
3BNC117	CAP210.E8	Huang2014 [26]
3BNC117	CAP244.D3	Huang2014 [26]
3BNC117	CAP45.G3	Huang2014 [26]
3BNC117	CNE30	Huang2014 [26]
3BNC117	CNE31	Huang2014 [26]
3BNC117	CNE53	Huang2014 [26]
3BNC117	CNE58	Huang2014 [26]
3BNC117	DU123.06	Huang2014 [26]
3BNC117	DU151.02	Huang2014 [26]
3BNC117	DU156.12	Huang2014 [26]
3BNC117	DU172.17	Huang2014 [26]
3BNC117	DU422.01	Huang2014 [26]
3BNC117	MW965.26	Huang2014 [26]
3BNC117	TV1.29	Huang2014 [26]
3BNC117	TZA125.17	Huang2014 [26]
3BNC117	TZBD.02	Huang2014 [26]
3BNC117	ZA012.29	Huang2014 [26]
3BNC117	ZM106.9	Huang2014 [26]
3BNC117	ZM109.4	Huang2014 [26]
3BNC117	ZM135.10a	Huang2014 [26]
3BNC117	ZM197.7	Huang2014 [26]
3BNC117	ZM214.15	Huang2014 [26]
3BNC117	ZM215.8	Huang2014 [26]
3BNC117	ZM233.6	Huang2014 [26]
3BNC117	ZM249.1	Huang2014 [26]
3BNC117	ZM53.12	Huang2014 [26]
3BNC117	ZM55.28a	Huang2014 [26]
3BNC117	3326.V4.C3	Huang2014 [26]
3BNC117	3337.V2.C6	Huang2014 [26]
3BNC117	3817.v2.c59	Huang2014 [26]
3BNC117	247-23	Huang2014 [26]
3BNC117	3016.v5.c45	Huang2014 [26]
3BNC117	57128.vrc15	Huang2014 [26]
3BNC117	6405.v4.c34	Huang2014 [26]
3BNC117	A03349M1.vrc4a	Huang2014 [26]
3BNC117	NKU3006.ec1	Huang2014 [26]
3BNC117	UG021.16	Huang2014 [26]
3BNC117	UG024.2	Huang2014 [26]
3BNC117	X2088.c9	Huang2014 [26]
3BNC117	6041.v3.c23	Huang2014 [26]
3BNC117	3103.v3.c10	Huang2014 [26]
3BNC117	211-9	Huang2014 [26]
3BNC117	1012-11.TC21.3257	Huang2014 [26]
3BNC117	1056-10.TA11.1826	Huang2014 [26]
3BNC117	SC05.8C11.2344	Huang2014 [26]
3BNC117	P0402.c2.11	Huang2014 [26]
3BNC117	P1981.C5.3	Huang2014 [26]
3BNC117	X1193.c1	Huang2014 [26]
3BNC117	X1254.c3	Huang2014 [26]
3BNC117	X1632.S2.B10	Huang2014 [26]
3BNC117	X2131.C1.B5	Huang2014 [26]
3BNC117	1006-11.C3.1601	Huang2014 [26]
3BNC117	6240.08.TA5.4622	Huang2014 [26]
3BNC117	6952.v1.c20	Huang2014 [26]
3BNC117	1054-07.TC4.1499	Huang2014 [26]
3BNC117	62357.14.D3.4589	Huang2014 [26]
3BNC117	6244.13.B5.4567	Huang2014 [26]
3BNC117	Q259.w6	Huang2014 [26]
3BNC117	CNE7	Huang2014 [26]
3BNC117	0077.V1.C16	Huang2014 [26]
3BNC117	398-F1.F6.20	Huang2014 [26]
3BNC117	6101.1	Huang2014 [26]
3BNC117	JRFL.JB	Huang2014 [26]
3BNC117	R2	Huang2014 [26]
3BNC117	1394C9G1(Rev-)	Huang2014 [26]
3BNC117	191084_B7-19	Huang2014 [26]
3BNC117	191821_E6_1	Huang2014 [26]
3BNC117	191955_A11	Huang2014 [26]
3BNC117	246F_C1G	Huang2014 [26]
3BNC117	249M_B10	Huang2014 [26]
3BNC117	6480.v4.c25	Huang2014 [26]
3BNC117	6811.v7.c18	Huang2014 [26]
3BNC117	7030102001E5(Rev-)	Huang2014 [26]
3BNC117	9004SS_A3_4	Huang2014 [26]
3BNC117	A07412M1.vrc12	Huang2014 [26]
3BNC117	BF1266.431a	Huang2014 [26]
3BNC117	BJOX009000.02.4	Huang2014 [26]
3BNC117	BJOX010000.06.2	Huang2014 [26]
3BNC117	BJOX015000.11.5	Huang2014 [26]
3BNC117	BJOX025000.01.1	Huang2014 [26]
3BNC117	BJOX028000.10.3	Huang2014 [26]
3BNC117	C1080.c03	Huang2014 [26]
3BNC117	C3347.c11	Huang2014 [26]
3BNC117	Ce0393_C3	Huang2014 [26]
3BNC117	Ce0682_E4	Huang2014 [26]
3BNC117	Ce1086_B2	Huang2014 [26]
3BNC117	Ce1172_H1	Huang2014 [26]
3BNC117	Ce1176_A3	Huang2014 [26]
3BNC117	Ce2010_F5	Huang2014 [26]
3BNC117	Ce2060_G9	Huang2014 [26]
3BNC117	Ce703010054_2A2	Huang2014 [26]
3BNC117	Ce704809221_1B3	Huang2014 [26]
3BNC117	CNE17	Huang2014 [26]
3BNC117	CNE19	Huang2014 [26]
3BNC117	CNE20	Huang2014 [26]
3BNC117	CNE21	Huang2014 [26]
3BNC117	CNE52	Huang2014 [26]
3BNC117	CNE8	Huang2014 [26]
3BNC117	R2184.c04	Huang2014 [26]
3BNC117	WEAU_d15_410_787	Huang2014 [26]
3BNC117	ZM247v1(Rev-)	Huang2014 [26]
PGT128	0260.v5.c36	Huang2014 [26]
PGT128	0330.v4.c3	Huang2014 [26]
PGT128	0439.v5.c1	Huang2014 [26]
PGT128	3365.v2.c20	Huang2014 [26]
PGT128	3415.v1.c1	Huang2014 [26]
PGT128	3718.v3.c11	Huang2014 [26]
PGT128	KER2008.12	Huang2014 [26]
PGT128	KER2018.11	Huang2014 [26]
PGT128	KNH1209.18	Huang2014 [26]
PGT128	MS208.A1	Huang2014 [26]
PGT128	Q23.17	Huang2014 [26]
PGT128	Q259.17	Huang2014 [26]
PGT128	Q461.e2	Huang2014 [26]
PGT128	Q769.d22	Huang2014 [26]
PGT128	Q769.h5	Huang2014 [26]
PGT128	Q842.d12	Huang2014 [26]
PGT128	QH209.14M.A2	Huang2014 [26]
PGT128	RW020.2	Huang2014 [26]
PGT128	UG037.8	Huang2014 [26]
PGT128	3301.V1.C24	Huang2014 [26]
PGT128	3589.V1.C4	Huang2014 [26]
PGT128	6540.v4.c1	Huang2014 [26]
PGT128	6545.V3.C13	Huang2014 [26]
PGT128	6545.V4.C1	Huang2014 [26]
PGT128	0815.V3.C3	Huang2014 [26]
PGT128	6095.V1.C10	Huang2014 [26]
PGT128	3468.V1.C12	Huang2014 [26]
PGT128	Q168.a2	Huang2014 [26]
PGT128	620345.c1	Huang2014 [26]
PGT128	C1080.c3	Huang2014 [26]
PGT128	C2101.c1	Huang2014 [26]
PGT128	C3347.c11	Huang2014 [26]
PGT128	C4118.09	Huang2014 [26]
PGT128	CNE3	Huang2014 [26]
PGT128	CNE5	Huang2014 [26]
PGT128	CNE55	Huang2014 [26]
PGT128	CNE56	Huang2014 [26]
PGT128	CNE59	Huang2014 [26]
PGT128	M02138	Huang2014 [26]
PGT128	R1166.c1	Huang2014 [26]
PGT128	R2184.c4	Huang2014 [26]
PGT128	R3265.c6	Huang2014 [26]
PGT128	TH966.8	Huang2014 [26]
PGT128	TH976.17	Huang2014 [26]
PGT128	235-47	Huang2014 [26]
PGT128	242-14	Huang2014 [26]
PGT128	263-8	Huang2014 [26]
PGT128	269-12	Huang2014 [26]
PGT128	271-11	Huang2014 [26]
PGT128	928-28	Huang2014 [26]
PGT128	DJ263.8	Huang2014 [26]
PGT128	T250-4	Huang2014 [26]
PGT128	T251-18	Huang2014 [26]
PGT128	T253-11	Huang2014 [26]
PGT128	T255-34	Huang2014 [26]
PGT128	T257-31	Huang2014 [26]
PGT128	T266-60	Huang2014 [26]
PGT128	T278-50	Huang2014 [26]
PGT128	T280-5	Huang2014 [26]
PGT128	T33-7	Huang2014 [26]
PGT128	3988.25	Huang2014 [26]
PGT128	5768.04	Huang2014 [26]
PGT128	6535.3	Huang2014 [26]
PGT128	7165.18	Huang2014 [26]
PGT128	89.6.DG	Huang2014 [26]
PGT128	AC10.29	Huang2014 [26]
PGT128	ADA.DG	Huang2014 [26]
PGT128	Bal.01	Huang2014 [26]
PGT128	BaL.26	Huang2014 [26]
PGT128	BG1168.01	Huang2014 [26]
PGT128	BL01.DG	Huang2014 [26]
PGT128	BR07.DG	Huang2014 [26]
PGT128	BX08.16	Huang2014 [26]
PGT128	CAAN.A2	Huang2014 [26]
PGT128	CNE10	Huang2014 [26]
PGT128	CNE12	Huang2014 [26]
PGT128	CNE14	Huang2014 [26]
PGT128	CNE4	Huang2014 [26]
PGT128	CNE57	Huang2014 [26]
PGT128	HO86.8	Huang2014 [26]
PGT128	HT593.1	Huang2014 [26]
PGT128	HXB2.DG	Huang2014 [26]
PGT128	JRCSF.JB	Huang2014 [26]
PGT128	JRFL.JB	Huang2014 [26]
PGT128	MN.3	Huang2014 [26]
PGT128	PVO.04	Huang2014 [26]
PGT128	QH0515.01	Huang2014 [26]
PGT128	QH0692.42	Huang2014 [26]
PGT128	REJO.67	Huang2014 [26]
PGT128	RHPA.7	Huang2014 [26]
PGT128	SC422.8	Huang2014 [26]
PGT128	SF162.LS	Huang2014 [26]
PGT128	SS1196.01	Huang2014 [26]
PGT128	THRO.18	Huang2014 [26]
PGT128	TRJO.58	Huang2014 [26]
PGT128	TRO.11	Huang2014 [26]
PGT128	WITO.33	Huang2014 [26]
PGT128	YU2.DG	Huang2014 [26]
PGT128	CH038.12	Huang2014 [26]
PGT128	CH070.1	Huang2014 [26]
PGT128	CH117.4	Huang2014 [26]
PGT128	CH181.12	Huang2014 [26]
PGT128	CNE15	Huang2014 [26]
PGT128	CNE40	Huang2014 [26]
PGT128	286.36	Huang2014 [26]
PGT128	288.38	Huang2014 [26]
PGT128	0013095-2.11	Huang2014 [26]
PGT128	001428-2.42	Huang2014 [26]
PGT128	0077_V1.C16	Huang2014 [26]
PGT128	00836-2.5	Huang2014 [26]
PGT128	0921.V2.C14	Huang2014 [26]
PGT128	16055-2.3	Huang2014 [26]
PGT128	16845-2.22	Huang2014 [26]
PGT128	16936-2.21	Huang2014 [26]
PGT128	25710-2.43	Huang2014 [26]
PGT128	25711-2.4	Huang2014 [26]
PGT128	25925-2.22	Huang2014 [26]
PGT128	26191-2.48	Huang2014 [26]
PGT128	3168.V4.C10	Huang2014 [26]
PGT128	3637.V5.C3	Huang2014 [26]
PGT128	3873.V1.C24	Huang2014 [26]
PGT128	6322.V4.C1	Huang2014 [26]
PGT128	6471.V1.C16	Huang2014 [26]
PGT128	6631.V3.C10	Huang2014 [26]
PGT128	6644.V2.C33	Huang2014 [26]
PGT128	6785.V5.C14	Huang2014 [26]
PGT128	6838.V1.C35	Huang2014 [26]
PGT128	96ZM651.02	Huang2014 [26]
PGT128	BR025.9	Huang2014 [26]
PGT128	CAP210.E8	Huang2014 [26]
PGT128	CAP244.D3	Huang2014 [26]
PGT128	CAP45.G3	Huang2014 [26]
PGT128	CNE30	Huang2014 [26]
PGT128	CNE31	Huang2014 [26]
PGT128	CNE53	Huang2014 [26]
PGT128	CNE58	Huang2014 [26]
PGT128	DU123.06	Huang2014 [26]
PGT128	DU151.02	Huang2014 [26]
PGT128	DU156.12	Huang2014 [26]
PGT128	DU172.17	Huang2014 [26]
PGT128	DU422.01	Huang2014 [26]
PGT128	MW965.26	Huang2014 [26]
PGT128	TV1.29	Huang2014 [26]
PGT128	TZA125.17	Huang2014 [26]
PGT128	TZBD.02	Huang2014 [26]
PGT128	ZA012.29	Huang2014 [26]
PGT128	ZM106.9	Huang2014 [26]
PGT128	ZM109.4	Huang2014 [26]
PGT128	ZM135.10a	Huang2014 [26]
PGT128	ZM197.7	Huang2014 [26]
PGT128	ZM214.15	Huang2014 [26]
PGT128	ZM215.8	Huang2014 [26]
PGT128	ZM233.6	Huang2014 [26]
PGT128	ZM249.1	Huang2014 [26]
PGT128	ZM53.12	Huang2014 [26]
PGT128	ZM55.28a	Huang2014 [26]
PGT128	3326.V4.C3	Huang2014 [26]
PGT128	3337.V2.C6	Huang2014 [26]
PGT128	3817.v2.c59	Huang2014 [26]
PGT128	247-23	Huang2014 [26]
PGT128	3016.v5.c45	Huang2014 [26]
PGT128	57128.vrc15	Huang2014 [26]
PGT128	6405.v4.c34	Huang2014 [26]
PGT128	A03349M1.vrc4a	Huang2014 [26]
PGT128	NKU3006.ec1	Huang2014 [26]
PGT128	UG021.16	Huang2014 [26]
PGT128	UG024.2	Huang2014 [26]
PGT128	X2088.c9	Huang2014 [26]
PGT128	6041.v3.c23	Huang2014 [26]
PGT128	3103.v3.c10	Huang2014 [26]
PGT128	211-9	Huang2014 [26]
PGT128	1012-11.TC21.3257	Huang2014 [26]
PGT128	1056-10.TA11.1826	Huang2014 [26]
PGT128	SC05.8C11.2344	Huang2014 [26]
PGT128	P0402.c2.11	Huang2014 [26]
PGT128	P1981.C5.3	Huang2014 [26]
PGT128	X1193.c1	Huang2014 [26]
PGT128	X1254.c3	Huang2014 [26]
PGT128	X1632.S2.B10	Huang2014 [26]
PGT128	X2131.C1.B5	Huang2014 [26]
PGT128	1006-11.C3.1601	Huang2014 [26]
PGT128	6240.08.TA5.4622	Huang2014 [26]
PGT128	6952.v1.c20	Huang2014 [26]
PGT128	1054-07.TC4.1499	Huang2014 [26]
PGT128	62357.14.D3.4589	Huang2014 [26]
PGT128	6244.13.B5.4567	Huang2014 [26]
PGT128	Q259.w6	Huang2014 [26]
PGT128	CNE7	Huang2014 [26]
PGT128	0077.V1.C16	Huang2014 [26]
PGT128	398-F1.F6.20	Huang2014 [26]
PGT128	6101.1	Huang2014 [26]
PGT128	JRFL.JB	Huang2014 [26]
PGT128	R2	Huang2014 [26]
PGT128	1394C9G1(Rev-)	Huang2014 [26]
PGT128	191084_B7-19	Huang2014 [26]
PGT128	191821_E6_1	Huang2014 [26]
PGT128	191955_A11	Huang2014 [26]
PGT128	246F_C1G	Huang2014 [26]
PGT128	249M_B10	Huang2014 [26]
PGT128	6480.v4.c25	Huang2014 [26]
PGT128	6811.v7.c18	Huang2014 [26]
PGT128	7030102001E5(Rev-)	Huang2014 [26]
PGT128	9004SS_A3_4	Huang2014 [26]
PGT128	A07412M1.vrc12	Huang2014 [26]
PGT128	BF1266.431a	Huang2014 [26]
PGT128	BJOX009000.02.4	Huang2014 [26]
PGT128	BJOX010000.06.2	Huang2014 [26]
PGT128	BJOX015000.11.5	Huang2014 [26]
PGT128	BJOX025000.01.1	Huang2014 [26]
PGT128	BJOX028000.10.3	Huang2014 [26]
PGT128	C1080.c03	Huang2014 [26]
PGT128	C3347.c11	Huang2014 [26]
PGT128	Ce0393_C3	Huang2014 [26]
PGT128	Ce0682_E4	Huang2014 [26]
PGT128	Ce1086_B2	Huang2014 [26]
PGT128	Ce1172_H1	Huang2014 [26]
PGT128	Ce1176_A3	Huang2014 [26]
PGT128	Ce2010_F5	Huang2014 [26]
PGT128	Ce2060_G9	Huang2014 [26]
PGT128	Ce703010054_2A2	Huang2014 [26]
PGT128	Ce704809221_1B3	Huang2014 [26]
PGT128	CNE17	Huang2014 [26]
PGT128	CNE19	Huang2014 [26]
PGT128	CNE20	Huang2014 [26]
PGT128	CNE21	Huang2014 [26]
PGT128	CNE52	Huang2014 [26]
PGT128	CNE8	Huang2014 [26]
PGT128	R2184.c04	Huang2014 [26]
PGT128	WEAU_d15_410_787	Huang2014 [26]
PGT128	ZM247v1(Rev-)	Huang2014 [26]
10-996	0260.v5.c36	Mouquet2012a [10]
10-996	0815.v3.c3	Mouquet2012a [10]
10-996	1006_11_C3_1601	Mouquet2012a [10]
10-996	1012_11_TC21_3257	Mouquet2012a [10]
10-996	1054_07_TC4_1499	Mouquet2012a [10]
10-996	1056_10_TA11_1826	Mouquet2012a [10]
10-996	1394C9G1(Rev-)	Mouquet2012a [10]
10-996	191084_B7-19	Mouquet2012a [10]
10-996	191821_E6_1	Mouquet2012a [10]
10-996	191955_A11	Mouquet2012a [10]
10-996	211-9	Mouquet2012a [10]
10-996	235-47	Mouquet2012a [10]
10-996	246F_C1G	Mouquet2012a [10]
10-996	249M_B10	Mouquet2012a [10]
10-996	263-8	Mouquet2012a [10]
10-996	3016.v5.c45	Mouquet2012a [10]
10-996	3103.v3.c10	Mouquet2012a [10]
10-996	3301.v1.c24	Mouquet2012a [10]
10-996	3415.v1.c1	Mouquet2012a [10]
10-996	3817.v2.c59	Mouquet2012a [10]
10-996	6041.v3.c23	Mouquet2012a [10]
10-996	620345.c01	Mouquet2012a [10]
10-996	62357_14_D3_4589	Mouquet2012a [10]
10-996	6240_08_TA5_4622	Mouquet2012a [10]
10-996	6244_13_B5_4576	Mouquet2012a [10]
10-996	6480.v4.c25	Mouquet2012a [10]
10-996	6535.3	Mouquet2012a [10]
10-996	6540.v4.c1	Mouquet2012a [10]
10-996	6545.v4.c1	Mouquet2012a [10]
10-996	6811.v7.c18	Mouquet2012a [10]
10-996	6952.v1.c20	Mouquet2012a [10]
10-996	7030102001E5(Rev-)	Mouquet2012a [10]
10-996	9004SS_A3_4	Mouquet2012a [10]
10-996	928-28	Mouquet2012a [10]
10-996	A07412M1.vrc12	Mouquet2012a [10]
10-996	AC10.0.29	Mouquet2012a [10]
10-996	BF1266.431a	Mouquet2012a [10]
10-996	BJOX009000.02.4	Mouquet2012a [10]
10-996	BJOX010000.06.2	Mouquet2012a [10]
10-996	BJOX015000.11.5	Mouquet2012a [10]
10-996	BJOX025000.01.1	Mouquet2012a [10]
10-996	BJOX028000.10.3	Mouquet2012a [10]
10-996	C1080.c03	Mouquet2012a [10]
10-996	C2101.c01	Mouquet2012a [10]
10-996	C3347.c11	Mouquet2012a [10]
10-996	C4118.c09	Mouquet2012a [10]
10-996	CAAN5342.A2	Mouquet2012a [10]
10-996	CAP210.2.00.E8	Mouquet2012a [10]
10-996	CAP45.2.00.G3	Mouquet2012a [10]
10-996	Ce0393_C3	Mouquet2012a [10]
10-996	Ce0682_E4	Mouquet2012a [10]
10-996	Ce1086_B2	Mouquet2012a [10]
10-996	Ce1172_H1	Mouquet2012a [10]
10-996	Ce1176_A3	Mouquet2012a [10]
10-996	Ce2010_F5	Mouquet2012a [10]
10-996	Ce2060_G9	Mouquet2012a [10]
10-996	Ce703010054_2A2	Mouquet2012a [10]
10-996	Ce704809221_1B3	Mouquet2012a [10]
10-996	CNE17	Mouquet2012a [10]
10-996	CNE19	Mouquet2012a [10]
10-996	CNE20	Mouquet2012a [10]
10-996	CNE21	Mouquet2012a [10]
10-996	CNE30	Mouquet2012a [10]
10-996	CNE5	Mouquet2012a [10]
10-996	CNE52	Mouquet2012a [10]
10-996	CNE53	Mouquet2012a [10]
10-996	CNE58	Mouquet2012a [10]
10-996	CNE8	Mouquet2012a [10]
10-996	Du156.12	Mouquet2012a [10]
10-996	Du172.17	Mouquet2012a [10]
10-996	Du422.1	Mouquet2012a [10]
10-996	HIV-0013095-2.11	Mouquet2012a [10]
10-996	HIV-001428-2.42	Mouquet2012a [10]
10-996	HIV-16055-2.3	Mouquet2012a [10]
10-996	HIV-16845-2.22	Mouquet2012a [10]
10-996	MS208.A1	Mouquet2012a [10]
10-996	P0402_c2_11	Mouquet2012a [10]
10-996	P1981_C5_3	Mouquet2012a [10]
10-996	PVO.4	Mouquet2012a [10]
10-996	Q23.17	Mouquet2012a [10]
10-996	Q259.d2.17	Mouquet2012a [10]
10-996	Q461.e2	Mouquet2012a [10]
10-996	Q769.d22	Mouquet2012a [10]
10-996	Q842.d12	Mouquet2012a [10]
10-996	QH0692.42	Mouquet2012a [10]
10-996	R1166.c01	Mouquet2012a [10]
10-996	R2184.c04	Mouquet2012a [10]
10-996	REJO4541.67	Mouquet2012a [10]
10-996	RHPA4259.7	Mouquet2012a [10]
10-996	SC05_8C11_2344	Mouquet2012a [10]
10-996	SC422661.8	Mouquet2012a [10]
10-996	T250-4	Mouquet2012a [10]
10-996	T251-18	Mouquet2012a [10]
10-996	T255-34	Mouquet2012a [10]
10-996	T257-31	Mouquet2012a [10]
10-996	T278-50	Mouquet2012a [10]
10-996	THRO4156.18	Mouquet2012a [10]
10-996	TRJO4551.58	Mouquet2012a [10]
10-996	TRO.11	Mouquet2012a [10]
10-996	WEAU_d15_410_787	Mouquet2012a [10]
10-996	WITO4160.33	Mouquet2012a [10]
10-996	X1193_c1	Mouquet2012a [10]
10-996	X1254_c3	Mouquet2012a [10]
10-996	X1632_S2_B10	Mouquet2012a [10]
10-996	X2088_c9	Mouquet2012a [10]
10-996	X2131_C1_B5	Mouquet2012a [10]
10-996	YU-2	Mouquet2012a [10]
10-996	ZM109F.PB4	Mouquet2012a [10]
10-996	ZM135M.PL10a	Mouquet2012a [10]
10-996	ZM197M.PB7	Mouquet2012a [10]
10-996	ZM214M.PL15	Mouquet2012a [10]
10-996	ZM233M.PB6	Mouquet2012a [10]
10-996	ZM247v1(Rev-)	Mouquet2012a [10]
10-996	ZM249M.PL1	Mouquet2012a [10]
10-996	ZM53M.PB12	Mouquet2012a [10]
10-1074	0260.v5.c36	Mouquet2012a [10]
10-1074	0815.v3.c3	Mouquet2012a [10]
10-1074	1006_11_C3_1601	Mouquet2012a [10]
10-1074	1012_11_TC21_3257	Mouquet2012a [10]
10-1074	1054_07_TC4_1499	Mouquet2012a [10]
10-1074	1056_10_TA11_1826	Mouquet2012a [10]
10-1074	1394C9G1(Rev-)	Mouquet2012a [10]
10-1074	191084_B7-19	Mouquet2012a [10]
10-1074	191821_E6_1	Mouquet2012a [10]
10-1074	191955_A11	Mouquet2012a [10]
10-1074	211-9	Mouquet2012a [10]
10-1074	235-47	Mouquet2012a [10]
10-1074	246F_C1G	Mouquet2012a [10]
10-1074	249M_B10	Mouquet2012a [10]
10-1074	263-8	Mouquet2012a [10]
10-1074	3016.v5.c45	Mouquet2012a [10]
10-1074	3103.v3.c10	Mouquet2012a [10]
10-1074	3301.v1.c24	Mouquet2012a [10]
10-1074	3415.v1.c1	Mouquet2012a [10]
10-1074	3817.v2.c59	Mouquet2012a [10]
10-1074	6041.v3.c23	Mouquet2012a [10]
10-1074	620345.c01	Mouquet2012a [10]
10-1074	62357_14_D3_4589	Mouquet2012a [10]
10-1074	6240_08_TA5_4622	Mouquet2012a [10]
10-1074	6244_13_B5_4576	Mouquet2012a [10]
10-1074	6480.v4.c25	Mouquet2012a [10]
10-1074	6535.3	Mouquet2012a [10]
10-1074	6540.v4.c1	Mouquet2012a [10]
10-1074	6545.v4.c1	Mouquet2012a [10]
10-1074	6811.v7.c18	Mouquet2012a [10]
10-1074	6952.v1.c20	Mouquet2012a [10]
10-1074	7030102001E5(Rev-)	Mouquet2012a [10]
10-1074	9004SS_A3_4	Mouquet2012a [10]
10-1074	928-28	Mouquet2012a [10]
10-1074	A07412M1.vrc12	Mouquet2012a [10]
10-1074	AC10.0.29	Mouquet2012a [10]
10-1074	BF1266.431a	Mouquet2012a [10]
10-1074	BJOX009000.02.4	Mouquet2012a [10]
10-1074	BJOX010000.06.2	Mouquet2012a [10]
10-1074	BJOX015000.11.5	Mouquet2012a [10]
10-1074	BJOX025000.01.1	Mouquet2012a [10]
10-1074	BJOX028000.10.3	Mouquet2012a [10]
10-1074	C1080.c03	Mouquet2012a [10]
10-1074	C2101.c01	Mouquet2012a [10]
10-1074	C3347.c11	Mouquet2012a [10]
10-1074	C4118.c09	Mouquet2012a [10]
10-1074	CAAN5342.A2	Mouquet2012a [10]
10-1074	CAP210.2.00.E8	Mouquet2012a [10]
10-1074	CAP45.2.00.G3	Mouquet2012a [10]
10-1074	Ce0393_C3	Mouquet2012a [10]
10-1074	Ce0682_E4	Mouquet2012a [10]
10-1074	Ce1086_B2	Mouquet2012a [10]
10-1074	Ce1172_H1	Mouquet2012a [10]
10-1074	Ce1176_A3	Mouquet2012a [10]
10-1074	Ce2010_F5	Mouquet2012a [10]
10-1074	Ce2060_G9	Mouquet2012a [10]
10-1074	Ce703010054_2A2	Mouquet2012a [10]
10-1074	Ce704809221_1B3	Mouquet2012a [10]
10-1074	CNE17	Mouquet2012a [10]
10-1074	CNE19	Mouquet2012a [10]
10-1074	CNE20	Mouquet2012a [10]
10-1074	CNE21	Mouquet2012a [10]
10-1074	CNE30	Mouquet2012a [10]
10-1074	CNE5	Mouquet2012a [10]
10-1074	CNE52	Mouquet2012a [10]
10-1074	CNE53	Mouquet2012a [10]
10-1074	CNE58	Mouquet2012a [10]
10-1074	CNE8	Mouquet2012a [10]
10-1074	Du156.12	Mouquet2012a [10]
10-1074	Du172.17	Mouquet2012a [10]
10-1074	Du422.1	Mouquet2012a [10]
10-1074	HIV-0013095-2.11	Mouquet2012a [10]
10-1074	HIV-001428-2.42	Mouquet2012a [10]
10-1074	HIV-16055-2.3	Mouquet2012a [10]
10-1074	HIV-16845-2.22	Mouquet2012a [10]
10-1074	MS208.A1	Mouquet2012a [10]
10-1074	P0402_c2_11	Mouquet2012a [10]
10-1074	P1981_C5_3	Mouquet2012a [10]
10-1074	PVO.4	Mouquet2012a [10]
10-1074	Q23.17	Mouquet2012a [10]
10-1074	Q259.d2.17	Mouquet2012a [10]
10-1074	Q461.e2	Mouquet2012a [10]
10-1074	Q769.d22	Mouquet2012a [10]
10-1074	Q842.d12	Mouquet2012a [10]
10-1074	QH0692.42	Mouquet2012a [10]
10-1074	R1166.c01	Mouquet2012a [10]
10-1074	R2184.c04	Mouquet2012a [10]
10-1074	REJO4541.67	Mouquet2012a [10]
10-1074	RHPA4259.7	Mouquet2012a [10]
10-1074	SC05_8C11_2344	Mouquet2012a [10]
10-1074	SC422661.8	Mouquet2012a [10]
10-1074	T250-4	Mouquet2012a [10]
10-1074	T251-18	Mouquet2012a [10]
10-1074	T255-34	Mouquet2012a [10]
10-1074	T257-31	Mouquet2012a [10]
10-1074	T278-50	Mouquet2012a [10]
10-1074	THRO4156.18	Mouquet2012a [10]
10-1074	TRJO4551.58	Mouquet2012a [10]
10-1074	TRO.11	Mouquet2012a [10]
10-1074	WEAU_d15_410_787	Mouquet2012a [10]
10-1074	WITO4160.33	Mouquet2012a [10]
10-1074	X1193_c1	Mouquet2012a [10]
10-1074	X1254_c3	Mouquet2012a [10]
10-1074	X1632_S2_B10	Mouquet2012a [10]
10-1074	X2088_c9	Mouquet2012a [10]
10-1074	X2131_C1_B5	Mouquet2012a [10]
10-1074	YU-2	Mouquet2012a [10]
10-1074	ZM109F.PB4	Mouquet2012a [10]
10-1074	ZM135M.PL10a	Mouquet2012a [10]
10-1074	ZM197M.PB7	Mouquet2012a [10]
10-1074	ZM214M.PL15	Mouquet2012a [10]
10-1074	ZM233M.PB6	Mouquet2012a [10]
10-1074	ZM247v1(Rev-)	Mouquet2012a [10]
10-1074	ZM249M.PL1	Mouquet2012a [10]
10-1074	ZM53M.PB12	Mouquet2012a [10]
PGT121	0260.v5.c36	Mouquet2012a [10]
PGT121	0815.v3.c3	Mouquet2012a [10]
PGT121	1006_11_C3_1601	Mouquet2012a [10]
PGT121	1012_11_TC21_3257	Mouquet2012a [10]
PGT121	1054_07_TC4_1499	Mouquet2012a [10]
PGT121	1056_10_TA11_1826	Mouquet2012a [10]
PGT121	1394C9G1(Rev-)	Mouquet2012a [10]
PGT121	191084_B7-19	Mouquet2012a [10]
PGT121	191821_E6_1	Mouquet2012a [10]
PGT121	191955_A11	Mouquet2012a [10]
PGT121	211-9	Mouquet2012a [10]
PGT121	235-47	Mouquet2012a [10]
PGT121	246F_C1G	Mouquet2012a [10]
PGT121	249M_B10	Mouquet2012a [10]
PGT121	263-8	Mouquet2012a [10]
PGT121	3016.v5.c45	Mouquet2012a [10]
PGT121	3103.v3.c10	Mouquet2012a [10]
PGT121	3301.v1.c24	Mouquet2012a [10]
PGT121	3415.v1.c1	Mouquet2012a [10]
PGT121	3817.v2.c59	Mouquet2012a [10]
PGT121	6041.v3.c23	Mouquet2012a [10]
PGT121	620345.c01	Mouquet2012a [10]
PGT121	62357_14_D3_4589	Mouquet2012a [10]
PGT121	6240_08_TA5_4622	Mouquet2012a [10]
PGT121	6244_13_B5_4576	Mouquet2012a [10]
PGT121	6480.v4.c25	Mouquet2012a [10]
PGT121	6535.3	Mouquet2012a [10]
PGT121	6540.v4.c1	Mouquet2012a [10]
PGT121	6545.v4.c1	Mouquet2012a [10]
PGT121	6811.v7.c18	Mouquet2012a [10]
PGT121	6952.v1.c20	Mouquet2012a [10]
PGT121	7030102001E5(Rev-)	Mouquet2012a [10]
PGT121	9004SS_A3_4	Mouquet2012a [10]
PGT121	928-28	Mouquet2012a [10]
PGT121	A07412M1.vrc12	Mouquet2012a [10]
PGT121	AC10.0.29	Mouquet2012a [10]
PGT121	BF1266.431a	Mouquet2012a [10]
PGT121	BJOX009000.02.4	Mouquet2012a [10]
PGT121	BJOX010000.06.2	Mouquet2012a [10]
PGT121	BJOX015000.11.5	Mouquet2012a [10]
PGT121	BJOX025000.01.1	Mouquet2012a [10]
PGT121	BJOX028000.10.3	Mouquet2012a [10]
PGT121	C1080.c03	Mouquet2012a [10]
PGT121	C2101.c01	Mouquet2012a [10]
PGT121	C3347.c11	Mouquet2012a [10]
PGT121	C4118.c09	Mouquet2012a [10]
PGT121	CAAN5342.A2	Mouquet2012a [10]
PGT121	CAP210.2.00.E8	Mouquet2012a [10]
PGT121	CAP45.2.00.G3	Mouquet2012a [10]
PGT121	Ce0393_C3	Mouquet2012a [10]
PGT121	Ce0682_E4	Mouquet2012a [10]
PGT121	Ce1086_B2	Mouquet2012a [10]
PGT121	Ce1172_H1	Mouquet2012a [10]
PGT121	Ce1176_A3	Mouquet2012a [10]
PGT121	Ce2010_F5	Mouquet2012a [10]
PGT121	Ce2060_G9	Mouquet2012a [10]
PGT121	Ce703010054_2A2	Mouquet2012a [10]
PGT121	Ce704809221_1B3	Mouquet2012a [10]
PGT121	CNE17	Mouquet2012a [10]
PGT121	CNE19	Mouquet2012a [10]
PGT121	CNE20	Mouquet2012a [10]
PGT121	CNE21	Mouquet2012a [10]
PGT121	CNE30	Mouquet2012a [10]
PGT121	CNE5	Mouquet2012a [10]
PGT121	CNE52	Mouquet2012a [10]
PGT121	CNE53	Mouquet2012a [10]
PGT121	CNE58	Mouquet2012a [10]
PGT121	CNE8	Mouquet2012a [10]
PGT121	Du156.12	Mouquet2012a [10]
PGT121	Du172.17	Mouquet2012a [10]
PGT121	Du422.1	Mouquet2012a [10]
PGT121	HIV-0013095-2.11	Mouquet2012a [10]
PGT121	HIV-001428-2.42	Mouquet2012a [10]
PGT121	HIV-16055-2.3	Mouquet2012a [10]
PGT121	HIV-16845-2.22	Mouquet2012a [10]
PGT121	MS208.A1	Mouquet2012a [10]
PGT121	P0402_c2_11	Mouquet2012a [10]
PGT121	P1981_C5_3	Mouquet2012a [10]
PGT121	PVO.4	Mouquet2012a [10]
PGT121	Q23.17	Mouquet2012a [10]
PGT121	Q259.d2.17	Mouquet2012a [10]
PGT121	Q461.e2	Mouquet2012a [10]
PGT121	Q769.d22	Mouquet2012a [10]
PGT121	Q842.d12	Mouquet2012a [10]
PGT121	QH0692.42	Mouquet2012a [10]
PGT121	R1166.c01	Mouquet2012a [10]
PGT121	R2184.c04	Mouquet2012a [10]
PGT121	REJO4541.67	Mouquet2012a [10]
PGT121	RHPA4259.7	Mouquet2012a [10]
PGT121	SC05_8C11_2344	Mouquet2012a [10]
PGT121	SC422661.8	Mouquet2012a [10]
PGT121	T250-4	Mouquet2012a [10]
PGT121	T251-18	Mouquet2012a [10]
PGT121	T255-34	Mouquet2012a [10]
PGT121	T257-31	Mouquet2012a [10]
PGT121	T278-50	Mouquet2012a [10]
PGT121	THRO4156.18	Mouquet2012a [10]
PGT121	TRJO4551.58	Mouquet2012a [10]
PGT121	TRO.11	Mouquet2012a [10]
PGT121	WEAU_d15_410_787	Mouquet2012a [10]
PGT121	WITO4160.33	Mouquet2012a [10]
[truncated: 14 more rows]
