# Supplementary material for: Prediction of HIV-1 sensitivity to broadly neutralizing antibodies shows a trend towards resistance over time
Source: PLoS Comput Biol. 2017 Oct 24;13(10):e1005789. doi: 10.1371/journal.pcbi.1005789 (PMC5669501; doi:10.1371/journal.pcbi.1005789)
Supplement: S9 Table — The accession numbers of the HIV-1 envelope amino acid sequences from the Los Alamos HIV sequence database [48] that we used to analyze neutralization sensitivity over time together with the predicted coreceptor usage and our predicted IC50 values. (XLSX) [file pcbi.1005789.s015.xlsx]

## Sheet: S9_Table
Accession Number	g2p_coreceptor FPR	German Guidelines	Ten Percent Cutoff	Twenty Percent Cutoff	Time Period	predicted 3BNC117	predicted 35O22	predicted NIH-4546	predicted PGT128	predicted PG9	predicted PG16	predicted PGT121	predicted 10-1074	predicted 10-996	predicted VRC01	predicted VRC-PG04
A04321	0.581395	X4	X4	X4	1	-3.25888	-2.0002	-2.86424	1.39932	0.346231	0.616124	0.618684	-0.0641606	0.0870953	-1.6237	-1.15458
A07108	1.30814	NA	NA	NA	1	-2.15873	-0.7837	1.19314	2.87082	1.3045	0.460765	0.618684	-0.0641606	0.0870953	0.0202953	0.537009
A07116	11.0465	NA	R5	X4	1	-1.72342	-0.338867	-0.00310382	3.43643	0.0646769	0.274978	0.618684	-0.0641606	0.0870953	-1.19442	0.498448
A07867	0.581395	X4	X4	X4	1	-3.25888	-2.0002	-2.86424	1.39932	0.346231	0.616124	0.618684	-0.0641606	0.0870953	-1.6237	-1.15458
A14116	1.30814	NA	NA	NA	1	-2.15873	-0.7837	1.19314	2.87082	1.3045	0.460765	0.618684	-0.0641606	0.0870953	0.0202953	0.537009
A34828	0.290698	NA	NA	NA	1	-2.08075	-0.506458	0.256977	2.60833	1.37557	0.556865	0.618684	-0.0641606	0.0870953	-1.30986	0.491028
AB023804	83.0669	R5	R5	R5	3	-1.23336	2.55561	-1.86581	-2.17276	-1.26727	-0.683809	1.06711	0.857011	0.860671	-1.54222	-0.198843
AB032740	0.290698	NA	NA	NA	3	-1.8989	0.036623	-0.500951	0.682989	-0.335497	-1.07543	0.459114	0.466289	0.309235	-0.955991	-0.970278
AB032741	0.145349	X4	X4	X4	3	-2.45037	-0.242534	-1.37272	1.72677	-1.09201	-1.49077	0.772149	0.891844	0.377378	-1.11945	-0.971329
AB049811	84.9564	R5	R5	R5	4	-2.21281	0.0190481	-0.873161	0.271825	-1.1737	-1.39824	0.615649	0.560249	0.447262	-1.16248	-2.18889
AB052867	80.5959	R5	R5	R5	4	-2.29001	0.0476262	-0.56616	-1.46861	-1.62699	-1.83901	0.210476	-0.205456	0.17836	-0.439001	-0.526535
AB052995	0.726744	X4	X4	X4	3	-2.71638	-0.116532	-1.50448	0.755835	0.115544	-0.952484	0.700709	0.582037	0.253703	-1.2957	-1.34102
AB070352	67.6599	R5	R5	R5	3	-2.77025	-0.0839598	-1.22669	-0.116488	-1.16066	-1.56531	0.69193	0.53608	0.203881	-1.31646	-1.57976
AB078005	38.2994	R5	R5	R5	4	-0.766897	-1.03038	-0.775406	0.165404	-0.154639	0.051459	-0.116468	-0.689933	-0.369395	-0.796141	0.899103
AB097865	0.290698	X4	X4	X4	5	-1.98241	-0.758691	-1.07352	-1.28325	1.31192	-0.144533	0.330649	0.166905	0.200972	-1.1553	-0.431207
AB097866	15.0436	R5	R5	X4	5	-1.72856	-0.336502	-1.66383	-1.77543	-1.62172	-1.2053	0.104649	-0.324439	-0.175498	-1.04311	-0.29304
AB097867	67.9506	R5	R5	R5	4	-3.10912	-0.914615	-1.13211	-2.49529	0.287066	-0.303676	-0.0046271	-0.0540026	0.139607	-0.791061	-0.0688554
AB097868	73.0378	R5	R5	R5	4	-3.176	-0.227247	-1.58049	-0.697135	-0.204577	-1.02992	0.426526	0.230977	0.0650101	-2.26814	-0.85012
AB097869	53.561	R5	R5	R5	4	-1.18562	0.251139	-1.47841	-0.196666	-1.20302	-0.601948	0.225637	0.147075	0.281097	-1.2207	-0.201467
AB097870	82.9215	R5	R5	R5	4	-1.14448	-0.764163	-0.477961	-1.92257	0.357946	0.478596	-0.0161143	-0.831937	-0.309842	-0.122985	1.89036
AB097871	74.4913	R5	R5	R5	4	-0.96395	2.13373	-1.83549	-0.425134	-0.314757	-0.226075	1.25276	0.783055	0.879376	-2.0128	-0.892774
AB097872	2.76163	X4	X4	X4	4	-1.81607	0.126256	-0.866286	-0.378091	-0.796605	-1.52677	0.405184	0.108655	0.0696128	-1.67672	-0.328365
AB097873	7.84884	NA	X4	X4	4	-1.93387	-1.2021	-1.17712	-0.327341	1.54537	1.42333	-0.13177	-0.86106	-0.352004	-0.231275	1.00026
AB098332	43.0959	R5	R5	R5	3	-2.40126	-0.637638	-1.27614	0.356939	-2.89213	-3.36459	-0.199956	-0.0485627	0.0210392	-2.35925	-1.60971
AB098333	91.7878	R5	R5	R5	3	-2.67925	-0.812667	-1.37148	-0.337459	-2.08846	-3.03725	0.102196	0.188458	0.129008	-2.50403	-1.84526
AB220944	1.16279	X4	X4	X4	3	-2.56652	-0.308413	-1.31853	1.71588	-0.533119	-1.3981	0.974702	1.11136	0.84909	-1.27025	-1.67804
AB220945	7.84884	NA	X4	X4	3	-2.91843	-0.417651	-1.31237	0.287057	-0.869609	-1.5861	0.72257	0.665775	0.365859	-1.56342	-1.70628
AB220946	20.4215	R5	R5	R5	3	-2.95574	-0.0609081	-1.15256	-0.682151	-1.25048	-1.66787	0.637816	0.723475	0.395263	-1.5186	-1.35029
AB220947	2.97965	X4	X4	X4	3	-2.46526	-0.492537	-0.923542	1.46289	-2.02727	-2.00355	0.618684	-0.0641606	0.0870953	-1.06016	-1.34469
AB220948	28.8517	R5	R5	R5	3	-2.21529	-0.102843	-0.734569	0.512009	-1.17825	-1.68652	0.629514	0.640901	0.350977	-0.918667	-0.866544
AB221005	44.4041	R5	R5	R5	1	-3.66721	-2.63085	-2.51058	-0.521148	-0.641686	0.619963	-0.611606	-1.19122	-0.542536	-2.48254	-0.603356
AB221125	5.88663	NA	X4	X4	5	-1.64402	-1.1544	-0.474535	0.375486	0.786877	0.522454	-0.393622	-1.2017	-0.584636	-0.395264	0.281575
AB221126	5.88663	NA	X4	X4	5	-1.6062	-1.18699	-0.50167	0.348656	0.804974	0.533459	-0.43213	-1.25191	-0.612554	-0.403586	0.315677
AB231893	43.6047	R5	R5	R5	5	-0.859936	0.237277	0.0919659	0.73731	-0.782795	-1.29286	0.12254	-0.184964	0.216286	-0.45322	-0.421462
AB231894	74.3459	R5	R5	R5	5	-2.59952	-0.164046	-0.254297	0.0445352	-0.640411	-0.953049	0.150077	-0.146261	0.0506151	-0.569059	-1.10923
AB231895	94.4041	R5	R5	R5	5	-1.15825	0.116802	0.0853966	0.792551	-1.33708	-1.21926	-0.031995	-0.838016	-0.355818	-0.0676616	-0.0227936
AB231896	3.85174	X4	X4	X4	5	-2.03797	0.159912	0.407433	1.50042	-1.51002	-1.72521	0.401775	-0.160205	0.369289	-0.325145	-1.04541
AB231897	52.2529	R5	R5	R5	5	-1.17096	-0.417542	0.284393	1.73104	-0.392605	-0.415966	0.725371	0.554403	0.32936	0.0330267	0.207558
AB231898	64.0262	R5	R5	R5	5	0.355572	-0.014977	0.714995	0.387065	-0.950069	-1.86803	0.410427	-0.0822829	0.0868305	0.794842	1.37963
AB253421	40.189	R5	R5	R5	3	-2.74308	-0.907217	-1.94243	-0.986853	-0.97172	-2.00765	-0.0647941	0.0716467	0.121734	-2.42527	-2.13558
AB253422	40.189	R5	R5	R5	3	-2.56254	-0.701511	-1.85126	-0.645808	-1.1029	-2.03288	-0.00678293	0.0917868	0.0795939	-2.4812	-2.0474
AB253424	6.61337	NA	X4	X4	3	-2.94901	-0.182958	-1.45861	-0.134678	-1.48032	-1.73917	0.53361	0.308049	0.151511	-1.77998	-2.24942
AB253425	6.61337	NA	X4	X4	3	-2.94901	-0.182958	-1.45861	-0.134678	-1.48032	-1.73917	0.526318	0.290641	0.144707	-1.77998	-2.24942
AB253428	86.8459	R5	R5	R5	3	-4.76935	-0.814731	-2.18053	-0.755555	-2.4423	-2.87808	0.676147	0.275252	0.424284	-3.04881	-3.70615
AB253429	86.8459	R5	R5	R5	3	-4.45699	-0.734674	-2.33937	-1.26153	-2.24149	-3.04577	0.722715	0.325487	0.443044	-2.99871	-3.70323
AB253432	44.4041	R5	R5	R5	1	-3.66721	-2.63085	-2.51058	-0.521148	-0.641686	0.619963	-0.6145	-1.19581	-0.55409	-2.48254	-0.603356
AB253656	5.15988	NA	X4	X4	5	-1.49363	0.0938603	-0.765321	1.64195	-0.616611	-1.2026	0.652648	0.877127	0.40781	-0.924565	-0.326262
AB254141	78.125	R5	R5	R5	5	-0.35583	1.57057	0.66625	2.24416	-0.102178	-0.368828	0.813331	-0.0635182	0.448876	0.464334	0.861628
AB254142	99.4913	R5	R5	R5	5	-2.53706	1.66747	0.160298	2.21451	1.25176	0.355557	1.14758	0.664427	0.767861	0.125827	1.05149
AB254143	14.8983	NA	R5	X4	5	-0.658203	1.90947	0.0793307	0.0716347	-1.59907	-1.33328	0.513841	-0.0930851	0.331906	0.308397	0.439484
AB254144	14.8983	NA	R5	X4	5	-0.899652	1.92974	0.0817569	-0.186396	-1.51581	-1.29969	0.552737	-0.0429577	0.361989	0.303973	0.291118
AB254145	14.8983	NA	R5	X4	5	-0.816705	1.9613	0.0436604	-0.0686176	-1.55449	-1.31858	0.574978	-0.0129387	0.380774	0.269512	0.2971
AB254146	78.125	R5	R5	R5	5	-0.0911746	1.81549	0.559214	1.8252	0.213912	-0.0711845	0.957937	-0.291812	0.382122	0.565897	1.35259
AB254147	78.125	R5	R5	R5	5	-0.141767	1.69336	0.743496	2.50082	-0.184505	-0.449923	0.970529	-0.3157	0.506986	0.514253	1.10568
AB254148	84.9564	R5	R5	R5	5	-0.184302	1.59257	0.448074	-0.980538	-0.320199	-0.628625	0.761556	-0.0532495	0.399029	1.21068	0.929565
AB254149	90.9157	R5	R5	R5	5	-0.493323	1.76162	0.0325275	1.54712	-0.764306	-0.823737	1.17646	-0.103081	0.569882	-0.765611	0.363787
AB254150	14.8983	NA	R5	X4	5	-0.930983	1.93558	0.06032	-0.0485458	-1.55839	-1.32109	0.589403	-0.0411272	0.392689	0.222063	0.242206
AB254151	14.8983	NA	R5	X4	5	-0.698411	1.92962	-0.00453713	0.00134521	-1.76235	-1.38426	0.549536	-0.00115562	0.441219	0.057404	0.0558296
AB254152	14.8983	NA	R5	X4	5	-0.954251	1.85553	0.0306029	0.048651	-1.61477	-1.39784	0.557792	-0.0413802	0.362089	0.321427	0.165009
AB254153	14.8983	NA	R5	X4	5	-0.865	1.91231	0.0389343	-0.0480067	-1.59302	-1.33407	0.564481	-0.0229254	0.375169	0.244107	0.295439
AB254154	14.8983	NA	R5	X4	5	-0.816705	1.9613	0.0436604	-0.0686176	-1.55449	-1.31858	0.566802	-0.0396202	0.373063	0.269512	0.2971
AB254155	22.0203	R5	R5	R5	5	0.684887	2.02644	0.526874	2.16899	0.0773299	-0.333287	1.08893	-0.0996664	0.484446	1.45506	1.35438
AB254156	22.0203	R5	R5	R5	5	1.5735	1.73554	1.04113	2.35095	0.0780734	-0.40704	0.618684	-0.0641606	0.0870953	1.96556	2.13499
AB286849	1.59884	X4	X4	X4	5	-1.05027	0.813806	-0.0972197	-0.437743	0.618652	-0.241914	0.8127	0.364472	0.531422	0.130928	0.710734
AB286850	1.59884	X4	X4	X4	5	-1.05027	0.813806	-0.0972197	-0.437743	0.618652	-0.241914	0.747504	0.28908	0.489068	0.130928	0.710734
AB286851	80.0145	R5	R5	R5	5	0.143138	0.355279	0.768575	0.92784	0.474377	-0.738321	0.706996	-0.175266	0.164526	0.100889	-0.131825
AB286852	80.0145	R5	R5	R5	5	0.342658	0.357604	0.793313	0.709431	0.605736	-0.660114	0.663896	-0.253874	0.122096	0.19425	0.0565076
AB286853	99.2006	R5	R5	R5	5	0.332027	0.485414	0.950037	1.02121	1.12297	0.149582	-0.0691475	-0.444168	-0.236502	0.815345	1.08758
AB286854	99.2006	R5	R5	R5	5	0.332027	0.485414	0.950037	1.02121	1.12297	0.149582	-0.0234021	-0.41256	-0.231504	0.815345	1.08758
AB286855	51.0901	R5	R5	R5	5	-2.09639	0.43467	-0.926081	3.61831	-0.664198	-1.21135	0.730238	0.2433	0.389499	-1.24466	-0.799644
AB286856	51.0901	R5	R5	R5	5	-2.09639	0.43467	-0.926081	3.61831	-0.664198	-1.21135	0.74175	0.251199	0.398484	-1.24466	-0.799644
AB286857	57.4855	R5	R5	R5	5	-1.09392	-0.180348	0.156618	0.30197	-0.651591	-1.06728	0.772223	0.477569	0.602842	-0.0164789	-0.55184
AB286858	89.3169	R5	R5	R5	5	-1.13944	-0.0404777	0.0613972	0.626684	-0.313593	-0.910757	0.798013	0.488445	0.538098	-0.159735	-0.540655
AB286859	31.7587	R5	R5	R5	5	-0.715866	-0.194855	0.639076	-0.395174	0.183796	-0.507609	0.536703	0.0700254	0.182424	0.46978	0.118336
AB286860	31.7587	R5	R5	R5	5	-0.730205	-0.228181	0.740397	-0.654226	-0.288292	-0.697127	0.627723	0.0432188	0.208081	0.497192	0.0754546
AB286862	77.1076	R5	R5	R5	5	-1.34567	0.19157	0.372547	-0.66857	-0.744557	-0.924429	0.951824	0.699243	0.472238	0.267006	0.438171
AB286863	68.6773	R5	R5	R5	5	-1.81274	0.449189	0.0528883	0.704369	-0.849927	-0.804467	0.610405	0.27932	0.460746	-0.397629	-0.442505
AB286864	98.9099	R5	R5	R5	5	-1.66104	0.540654	-0.709574	0.184346	-0.580884	-0.984623	0.363414	-0.0911045	0.218001	-1.40043	-0.954715
AB286955	42.5145	R5	R5	R5	5	-1.30028	-1.01189	-0.61622	-1.63406	0.206846	0.202614	-0.228619	-1.39979	-0.658232	0.0702312	0.513652
AB286956	42.5145	R5	R5	R5	5	-1.30028	-1.01189	-0.61622	-1.63406	0.206846	0.202614	-0.228619	-1.39979	-0.658232	0.0702312	0.513652
AB287003	43.6047	R5	R5	R5	5	-0.882739	0.212102	0.26427	0.642586	-0.834048	-1.36981	-0.00916322	-0.37029	0.122396	-0.551394	-0.936079
AB287004	43.6047	R5	R5	R5	5	-0.919401	0.211799	0.258044	0.626689	-0.785057	-1.38943	0.0387652	-0.318396	0.160529	-0.577176	-0.945699
AB287363	0.145349	NA	NA	NA	5	-1.12222	-1.23645	-0.428385	1.9048	0.713197	0.313645	0.214175	-0.796024	-0.126162	0.25695	0.84413
AB287364	1.74419	X4	X4	X4	5	-0.0373156	-0.54404	-0.753666	1.05306	0.0553949	-0.182525	0.13802	-1.08323	-0.269945	-0.247032	1.13746
AB287365	1.74419	X4	X4	X4	5	-0.0373156	-0.54404	-0.753666	1.05306	0.0553949	-0.182525	0.0989368	-1.10081	-0.278016	-0.247032	1.13746
AB287366	59.2297	R5	R5	R5	5	-1.78876	-0.912414	-1.66104	-1.30266	-0.244225	-0.191714	0.618684	-0.0641606	0.0870953	-1.23531	-0.476959
AB287367	59.2297	R5	R5	R5	5	-1.78876	-0.912414	-1.66104	-1.30266	-0.244225	-0.191714	0.618684	-0.0641606	0.0870953	-1.23531	-0.476959
AB287368	39.3169	R5	R5	R5	5	-2.49554	-1.02494	-1.86363	-0.520913	2.92807	1.00814	-0.417541	-1.47312	-0.651304	-1.43453	-0.71995
AB287369	23.6192	R5	R5	R5	4	-0.665431	-0.6265	-0.505124	0.103845	0.313161	0.0419779	-0.0379741	-0.816701	-0.368866	-0.212645	0.17242
AB287370	23.6192	R5	R5	R5	4	-0.554565	-0.704815	-0.550596	0.0943497	0.59235	0.356264	-0.0339889	-0.586486	-0.344206	-0.413207	0.166748
AB287371	41.2064	R5	R5	R5	5	-1.37409	-0.942415	-0.521381	-0.554145	-0.180603	-0.236748	0.0299913	-0.4751	-0.163939	-0.446027	-0.157552
AB287372	41.2064	R5	R5	R5	5	-1.37409	-0.942415	-0.521381	-0.554145	-0.180603	-0.236748	0.0116935	-0.476533	-0.179786	-0.446027	-0.157552
AB287376	77.1076	R5	R5	R5	3	-2.82445	-0.554093	-2.00491	0.924145	-2.62609	-2.65656	0.201822	0.00465978	0.191802	-2.52567	-2.40802
AB287377	77.1076	R5	R5	R5	3	-2.82445	-0.554093	-2.00491	0.924145	-2.62609	-2.65656	0.196544	-0.000625161	0.195549	-2.52567	-2.40802
AB287378	38.0087	R5	R5	R5	3	-2.84683	-1.16241	-1.18799	-0.818052	-1.22464	-1.82217	-0.414311	0.104569	-0.0163558	-2.46783	-2.61817
AB287379	38.0087	R5	R5	R5	3	-2.78216	-1.15472	-1.2519	-0.917393	-1.23997	-1.77981	-0.387833	0.161271	0.0670741	-2.46189	-2.52616
AB289587	1.23547	X4	X4	X4	5	-0.930741	-0.828828	-0.396961	1.85497	2.40594	1.23018	-0.696678	-1.71806	-0.666449	0.0462483	0.90827
AB289588	1.23547	X4	X4	X4	5	-0.90469	-0.823575	-0.371547	1.97623	2.54357	1.26976	-0.836601	-1.79831	-0.754044	0.104646	0.795515
AB289589	23.9099	R5	R5	R5	5	-1.07441	-1.41647	-1.13479	-2.28432	-1.45632	-0.311457	-0.390144	-1.05303	-0.420665	-0.467578	0.708816
AB289590	23.9099	R5	R5	R5	5	-1.07441	-1.41647	-1.13479	-2.28432	-1.45632	-0.311457	-0.3921	-1.05708	-0.423197	-0.467578	0.708816
AB428551	27.1076	R5	R5	R5	5	-0.815456	-1.01228	-1.65108	0.398194	0.204467	0.00555764	-0.577533	-1.23144	-0.498307	-0.902865	0.836454
AB428553	16.6424	R5	R5	X4	5	-0.274048	-1.00457	-1.11488	-0.965894	0.215501	0.063831	-0.510147	-1.19972	-0.528617	-0.680117	0.819338
AB428554	34.9564	R5	R5	R5	5	-0.126071	-1.04115	-0.829473	-1.0625	0.383726	-0.0576954	-0.58698	-1.28259	-0.608947	-0.418723	0.896145
AB428562	6.17733	NA	X4	X4	6	-1.62486	-1.31701	-0.960429	-2.20313	-0.0216417	0.0946592	0.251263	-0.607478	0.0302842	-0.440475	-0.266786
AB480044	57.0494	R5	R5	R5	5	-3.33163	-0.183209	-1.13936	-0.688983	-1.16794	-1.97477	0.238462	0.244524	0.344286	-1.9449	-1.9854
AB480045	57.0494	R5	R5	R5	5	-3.17594	-0.139324	-0.970544	-0.619552	-1.25402	-1.96187	0.26277	0.299681	0.377807	-1.78616	-2.01039
AB480046	57.0494	R5	R5	R5	5	-3.33163	-0.183209	-1.13936	-0.688983	-1.16794	-1.97477	0.225118	0.232609	0.332867	-1.9449	-1.9854
AB480047	89.3169	R5	R5	R5	5	-1.07275	-0.030447	-0.104864	1.3258	0.941709	-0.909849	-0.268271	-0.487967	-0.274529	-1.34424	-0.0549347
AB480048	89.3169	R5	R5	R5	5	-1.07275	-0.030447	-0.104864	1.3258	0.941709	-0.909849	-0.271389	-0.508339	-0.277717	-1.34424	-0.0549347
AB480298	1.74419	X4	X4	X4	5	-1.99368	-0.100608	-0.959608	0.413746	0.962663	0.0913028	0.113464	-0.0551438	0.163949	-1.60805	-1.03497
AB480299	1.74419	X4	X4	X4	5	-1.9436	-0.0658676	-1.04445	0.549516	1.1548	0.178218	0.007936	-0.185588	0.0588609	-1.59541	-1.03997
AB480300	82.4855	R5	R5	R5	5	-1.66884	0.0486384	-0.425267	-0.680199	-0.471357	-0.23071	0.138725	-0.0827116	0.0239729	-1.32011	-0.497184
AB480301	82.4855	R5	R5	R5	5	-1.49	0.180195	-0.397735	-0.746102	-0.492532	-0.171047	0.163127	-0.0703797	0.0778711	-1.23897	-0.249581
AB480692	1.74419	X4	X4	X4	5	-0.380086	-1.2469	-0.51041	0.219228	0.331407	0.211637	0.181757	-0.664109	-0.103062	-0.149633	0.25869
AB480693	1.74419	X4	X4	X4	5	-0.402388	-1.20774	-0.517836	0.357626	0.164227	0.197153	0.193031	-0.646336	-0.0916941	-0.201256	0.257435
AB480694	0.726744	X4	X4	X4	5	-2.89284	-1.03433	-1.04759	1.36017	-0.0643538	-0.105663	-0.460639	-1.34355	-0.456657	-1.17294	-0.0682517
AB480695	0.726744	X4	X4	X4	5	-2.69243	-1.01659	-1.16604	0.986604	-0.104412	-0.03271	-0.212109	-1.29584	-0.477038	-1.24771	0.000640249
AB480696	6.8314	NA	X4	X4	5	-1.05854	-0.940304	-0.826077	1.2329	2.03208	0.479177	-0.417273	-0.863488	-0.72113	-0.751184	2.34188
AB480697	6.8314	NA	X4	X4	5	-1.48796	-0.909135	-0.806881	1.06448	1.93505	0.551391	0.618684	-0.0641606	0.0870953	-1.02445	2.00034
AB480698	17.9506	R5	R5	X4	4	-0.885389	-0.98329	-0.659162	-1.75589	0.600304	0.00778408	0.618684	-0.0641606	0.0870953	0.0886887	0.463363
AB485638	3.56105	X4	X4	X4	2	-2.67012	-1.6402	-1.67411	-0.021584	0.573967	0.236861	0.0419106	-0.414863	0.109075	-1.23742	-0.510555
AB485639	3.56105	X4	X4	X4	2	-2.32444	-1.48898	-1.47116	0.0513167	0.459176	0.0932408	0.0962826	-0.324106	0.1726	-0.950333	-0.159666
AB485640	3.56105	X4	X4	X4	2	-2.48023	-1.57832	-1.55068	0.0979984	0.557979	0.210452	0.0469576	-0.401072	0.104446	-1.03042	-0.310141
AB485641	0.145349	X4	X4	X4	2	-1.99445	-1.56374	-1.67998	0.99037	0.703371	0.705474	-0.4225	-0.651739	-0.374937	-1.22758	-0.437392
AB485642	0.145349	X4	X4	X4	2	-1.83981	-1.54769	-1.83043	1.1598	1.12488	1.01534	-0.530535	-0.851819	-0.462487	-1.0306	0.0266975
AB485645	54.4331	R5	R5	R5	2	-1.14104	2.31245	-0.475094	-0.35352	-1.5549	-1.13317	0.625396	0.44274	0.696939	-0.218562	0.565953
AB485646	63.1541	R5	R5	R5	2	-0.990928	2.18343	-0.171863	-0.782469	-1.52659	-1.08552	0.770174	0.723163	0.825681	0.145437	0.946594
AB485647	63.1541	R5	R5	R5	2	-0.987964	2.19607	-0.241745	-0.803021	-1.50968	-1.01984	0.781743	0.755424	0.866004	0.157623	0.957391
AB485648	0.0726744	NA	NA	NA	2	-1.94293	-0.563046	0.284666	0.516297	1.55808	1.05172	-0.163433	-0.497677	-0.193014	-0.758972	0.0490265
AB485649	0.0726744	NA	NA	NA	2	-1.94293	-0.563046	0.284666	0.516297	1.55808	1.05172	-0.161498	-0.493604	-0.1905	-0.758972	0.0490265
AB485650	0.436047	NA	NA	NA	2	-1.18183	-0.817091	1.46637	1.50287	1.97567	0.739296	0.473109	0.150969	0.503438	-0.114785	0.798015
AB485651	0.436047	NA	NA	NA	2	-1.18183	-0.817091	1.46637	1.50287	1.97567	0.739296	0.459843	0.147441	0.492085	-0.114785	0.798015
AB485652	33.0669	R5	R5	R5	3	-2.23238	-0.0737591	-0.915589	-0.215102	-1.50551	-1.76117	0.438317	0.424382	0.115469	-0.941936	-0.624505
AB485653	33.0669	R5	R5	R5	3	-2.70388	-0.380734	-1.02772	-0.191303	-1.02481	-1.70173	0.356736	0.339628	0.0589128	-1.03425	-1.02509
AB485656	24.782	R5	R5	R5	2	-2.17511	0.548739	-0.78356	-0.724109	0.152667	-0.0814585	0.40815	0.201519	0.148425	-1.06577	-0.756436
AB485657	24.782	R5	R5	R5	2	-2.17511	0.548739	-0.78356	-0.724109	0.152667	-0.0814585	0.40815	0.201519	0.148425	-1.06577	-0.756436
AB485658	1.74419	X4	X4	X4	4	-0.435398	0.412238	0.265461	1.63036	0.366806	-0.219042	0.136662	-0.251273	-0.0369159	-0.506372	-0.164662
AB485659	1.74419	X4	X4	X4	4	-0.435398	0.412238	0.265461	1.63036	0.366806	-0.219042	0.136662	-0.251273	-0.0369157	-0.506372	-0.164662
AB485662	99.2006	R5	R5	R5	3	-0.151611	0.669146	0.202528	1.22439	-1.05024	-1.23264	-0.142015	-0.127552	0.0529695	-0.491747	0.480244
AB485663	99.4913	R5	R5	R5	3	-0.321907	0.666831	-0.076447	1.71972	-0.597992	-0.928515	0.618684	-0.0641606	0.0870953	-0.586278	0.6723
AB485666	0.581395	NA	NA	NA	3	0.832011	0.376153	0.871248	4.67985	2.05127	0.717484	0.0128342	-0.823779	-0.35028	1.02978	1.79498
AB485667	NA	NA	NA	NA	3	0.6437	0.33612	0.75244	5.02293	1.90391	0.70752	0.230607	-0.354048	-0.0818695	0.829874	1.82389
AB547463	16.6424	R5	R5	X4	6	-2.65395	0.356467	-1.65448	-0.324624	-2.68609	-2.33881	1.17244	1.13613	0.77719	-1.73518	-1.01769
AB547464	40.189	R5	R5	R5	6	-1.80054	0.208106	-0.962837	0.910565	-1.52987	-1.73346	0.951756	1.14984	0.732797	-1.40208	-0.431137
AB588196	72.6017	R5	R5	R5	2	-2.01411	-1.6895	-1.44072	-1.10703	1.98367	1.12928	-0.403968	-1.26398	-0.305501	-0.911147	0.0364528
AB588197	49.782	R5	R5	R5	2	-1.42226	-1.71825	-1.52109	-0.865815	2.35814	1.09933	-0.62205	-1.67587	-0.576739	-1.16661	0.291757
AB588198	72.6017	R5	R5	R5	2	-1.44928	-1.66229	-1.21016	-0.823865	1.94807	0.826972	-0.539165	-1.65992	-0.587765	-0.502986	0.407009
AB588199	10.2471	NA	R5	X4	2	-1.01217	-1.65855	-1.2786	-0.790009	2.05234	0.91102	-0.551091	-1.64323	-0.567736	-0.40815	0.346642
AB588200	10.2471	NA	R5	X4	2	-1.37984	-1.52536	-1.36703	-0.869285	1.46627	1.01463	-0.507707	-1.47896	-0.465425	-0.722295	0.243545
AB588201	13.0087	NA	R5	X4	2	-1.56055	-1.42923	-1.30617	-0.27681	1.85661	0.927494	-0.409863	-1.22714	-0.389868	-0.922992	0.418504
AB588202	10.2471	NA	R5	X4	2	-1.04712	-1.69337	-1.11229	-0.35021	2.29422	0.968896	-0.584883	-1.60652	-0.513184	-0.31761	0.710704
AB588203	64.0262	R5	R5	R5	2	-0.851844	-1.53392	-1.00008	-0.644863	2.38738	1.15924	-0.65174	-1.6864	-0.628234	-0.490141	0.756804
AB588204	13.0087	NA	R5	X4	2	-1.15821	-1.34346	-0.955082	-1.48102	1.38408	0.958412	-0.394356	-1.15073	-0.366197	-0.499292	0.334632
AB588205	72.6017	R5	R5	R5	2	-1.1235	-1.57255	-1.32718	-0.747424	1.51555	0.863009	0.618684	-0.0641606	0.0870953	-0.676865	0.346325
AB588206	23.3285	R5	R5	R5	2	-2.39777	-1.91998	-1.93357	-1.68609	0.990132	0.413105	0.618684	-0.0641606	0.0870953	-1.17895	0.429493
AB588207	30.8866	R5	R5	R5	2	-0.0188693	-1.35168	-0.738667	-1.4951	1.35602	0.601957	0.0287362	-0.403463	0.0410891	0.208153	0.893703
AB588208	30.8866	R5	R5	R5	2	-0.558494	-1.42136	-0.765213	-1.28224	1.24724	0.499127	-0.0470449	-0.683127	-0.0333309	0.024317	0.788012
AB588209	30.1599	R5	R5	R5	2	-2.06257	-1.56663	-0.975806	-1.08179	1.546	0.567134	-0.864333	-1.4908	-0.905685	-0.846756	0.36665
AB588210	17.1512	R5	R5	X4	2	-2.12545	-1.69124	-0.763809	-1.11571	0.990335	0.298448	-0.742794	-1.40572	-0.765507	-0.184138	0.507727
AB588211	83.5029	R5	R5	R5	2	-1.68041	-1.36106	-0.690828	-3.92311	0.513927	0.341701	-0.550843	-0.936261	-0.455723	-0.0901637	0.210959
AB588212	27.8343	R5	R5	R5	2	-1.52855	-1.19747	-0.602203	-3.30708	0.371421	0.32891	-0.613668	-0.991978	-0.49567	-0.0496069	0.372065
AB588213	12.5727	NA	R5	X4	2	-1.5039	-1.30297	-0.651916	-3.74754	0.613507	0.399045	-0.659978	-1.07302	-0.553571	-0.126025	0.360448
AB588214	17.0785	R5	R5	X4	2	-2.04849	-1.40347	-0.849276	-4.06987	0.335978	0.268965	-0.54413	-0.894566	-0.427002	-0.242775	-0.0278032
AB588215	27.8343	R5	R5	R5	2	-1.61705	-1.34125	-0.714051	-3.50986	0.584248	0.388686	-0.533398	-0.885021	-0.40902	-0.0924692	0.240164
AB588216	49.782	R5	R5	R5	2	-1.66675	-1.33494	-0.792731	-3.85469	0.612526	0.299836	-0.527135	-0.911326	-0.435931	-0.295973	0.136659
AB588217	27.8343	R5	R5	R5	2	-1.9505	-1.43691	-0.835001	-3.26214	0.715233	0.517899	-0.610204	-0.796559	-0.420235	-0.290052	0.186105
AB588218	12.5727	NA	R5	X4	2	-1.24241	-1.18859	-0.772034	-3.58638	0.881915	0.538152	-0.642465	-1.0516	-0.555949	-0.134226	0.1603
AB588219	12.5727	NA	R5	X4	2	-1.71381	-1.39933	-0.745781	-3.59102	0.670303	0.492859	-0.608842	-1.01538	-0.505391	-0.197841	0.15052
AB588220	61.9913	R5	R5	R5	2	-1.84108	-1.37431	-0.797128	-4.151	0.123799	0.132955	-0.589957	-0.928229	-0.437291	-0.200838	0.121289
AB588221	61.9913	R5	R5	R5	2	-1.78151	-1.30191	-0.67949	-4.09767	0.255927	0.132893	-0.596483	-0.946678	-0.468004	-0.0755523	0.275063
AB588222	12.5727	NA	R5	X4	2	-1.8821	-1.42382	-0.759537	-3.43513	1.07081	0.717276	-0.681077	-1.08919	-0.586031	-0.159575	0.0622461
AB588223	89.3169	R5	R5	R5	2	-1.57468	-1.47037	-1.85053	-1.70978	1.09412	0.641395	-0.207947	-1.19896	-0.587407	-0.979567	0.184326
AB588224	91.061	R5	R5	R5	2	-1.38864	-1.64172	-1.8208	-0.917722	0.588744	0.607352	-0.37695	-1.64996	-0.825625	-1.16399	0.204602
AB588225	89.3169	R5	R5	R5	2	-1.55464	-1.47227	-1.83423	-1.77768	0.970112	0.585342	-0.134127	-1.12812	-0.507387	-0.954639	0.180702
AB588226	89.1715	R5	R5	R5	2	-1.76207	-1.41851	-1.85608	-1.51912	1.18979	0.58372	-0.299616	-1.40839	-0.759662	-0.965193	0.199586
AB588227	89.1715	R5	R5	R5	2	-1.36947	-1.32781	-1.71917	-1.38191	1.20659	0.675594	-0.249991	-1.52337	-0.690221	-0.88434	0.503137
AB588228	78.4157	R5	R5	R5	2	-1.30665	-1.31641	-1.46234	-2.36253	0.754187	0.483552	0.169199	-0.736996	-0.335253	-0.532877	0.14183
AB588229	89.1715	R5	R5	R5	2	-1.56695	-1.41945	-1.9091	-1.59091	1.04293	0.700281	-0.338117	-1.57838	-0.7508	-1.00192	0.4939
AB588230	89.1715	R5	R5	R5	2	-1.43595	-1.22803	-1.64456	-1.02428	0.975393	0.649297	-0.265771	-1.42877	-0.660459	-0.990669	0.390699
AB588231	89.3169	R5	R5	R5	2	-1.43129	-1.32111	-1.59047	-2.14487	1.09259	0.789265	-0.252681	-1.26051	-0.597578	-0.534706	0.285272
AB588232	45.1308	R5	R5	R5	2	-1.52924	-1.14741	-1.13368	-0.288845	0.907745	0.0808752	-0.511445	-1.4188	-0.546041	-0.427617	0.108187
AB588233	16.6424	R5	R5	X4	2	-1.96288	-1.27939	-1.08685	-0.0795357	2.36767	0.8776	-0.479526	-1.56706	-0.618107	-0.416823	-0.271198
AB588234	16.6424	R5	R5	X4	2	-1.73755	-1.20443	-1.08211	-0.085452	2.36394	0.928942	-0.496452	-1.576	-0.607955	-0.365037	-0.0175922
AB588235	16.6424	R5	R5	X4	2	-1.709	-1.18349	-1.05067	-0.0310074	2.41346	0.784111	-0.464692	-1.52651	-0.56135	-0.456928	0.0561419
AB588236	20.2762	R5	R5	R5	2	-1.39677	-1.06142	-1.05313	0.704251	1.03363	0.309672	-0.53546	-1.52674	-0.662094	-0.185668	0.234477
AB588237	22.1657	R5	R5	R5	2	-1.82191	-1.25824	-1.55165	-0.0826773	1.55334	0.499532	-0.328445	-1.26035	-0.439138	-0.719159	-0.116343
AB588238	20.2762	R5	R5	R5	2	-1.15231	-0.966358	-1.0534	-0.166418	2.03004	0.506117	0.618684	-0.0641606	0.0870953	-0.471999	0.203752
AB588239	14.7529	NA	R5	X4	2	-1.40799	-1.15162	-0.867432	-0.261722	1.43338	0.360072	0.618684	-0.0641606	0.0870953	-0.302527	0.168692
AB588240	45.1308	R5	R5	R5	2	-1.59623	-1.08523	-0.972051	-0.227082	1.52224	0.384177	-0.40911	-1.41374	-0.594536	-0.377872	0.0743522
AB588241	14.7529	NA	R5	X4	2	-1.08934	-1.09311	-1.23638	0.00374048	1.3963	0.206172	-0.530759	-1.32794	-0.579021	-0.274338	0.033095
AB588242	22.1657	R5	R5	R5	2	-1.48496	-1.18656	-1.30792	-0.465238	1.86046	0.53321	-0.3851	-1.39598	-0.451661	-0.647374	0.04077
AB588243	82.9215	R5	R5	R5	5	-2.22177	-1.55366	-0.926358	-0.333749	1.4183	0.402254	-0.0883361	-0.741729	-0.0113039	-0.529861	-0.714127
AB588244	82.9215	R5	R5	R5	5	-2.10932	-1.56163	-0.942426	-0.42936	1.36437	0.355777	-0.164867	-0.77991	-0.0775488	-0.559294	-0.602081
AB588245	82.9215	R5	R5	R5	5	-2.19595	-1.56177	-0.939898	-0.264332	1.46833	0.374656	-0.122577	-0.739514	-0.0496727	-0.558739	-0.666451
AB588246	82.9215	R5	R5	R5	5	-2.16134	-1.53826	-0.902881	-0.245742	1.50664	0.410942	-0.12842	-0.755715	-0.0436345	-0.498722	-0.735158
AB588247	82.9215	R5	R5	R5	5	-2.16919	-1.54394	-0.890149	-0.235194	1.39505	0.341394	-0.127824	-0.755179	-0.0423901	-0.543636	-0.760964
AB588248	82.9215	R5	R5	R5	5	-2.16738	-1.56011	-0.936612	-0.211131	1.34422	0.344462	-0.130318	-0.754827	-0.0450361	-0.552946	-0.669781
AB588249	82.9215	R5	R5	R5	5	-2.06808	-1.52489	-0.699609	-0.0740703	1.35699	0.38558	-0.0551528	-0.665701	-0.00861882	-0.391458	-0.466816
AB588250	82.9215	R5	R5	R5	5	-2.17652	-1.56932	-0.833329	-0.278597	1.52123	0.410453	-0.176082	-0.818003	-0.0783591	-0.44042	-0.58091
AB588251	96.2936	R5	R5	R5	5	-2.20144	-1.5803	-0.878533	-0.295323	1.65788	0.468723	-0.166292	-0.831398	-0.0898129	-0.485039	-0.606132
AB588252	82.9215	R5	R5	R5	5	-2.19315	-1.56683	-0.915046	-0.230026	1.51894	0.413859	-0.12866	-0.75584	-0.0466777	-0.537531	-0.622502
AB588253	33.2122	R5	R5	R5	5	-0.296493	-0.678461	-0.716134	-0.422614	1.25157	0.566387	-0.26518	-0.762636	-0.224783	-0.179569	0.582182
AB588254	6.8314	NA	X4	X4	5	-0.260234	-0.960475	-0.859495	-0.726322	0.736266	0.468445	-0.345624	-0.864531	-0.268196	-0.350975	0.459684
AB588255	33.2122	R5	R5	R5	5	-0.435813	-0.873926	-0.971327	-0.494895	0.397728	0.0709917	-0.232036	-0.772428	-0.166281	-0.352899	0.633385
AB588256	3.99709	X4	X4	X4	5	0.0519514	-0.91497	-0.773029	-0.023268	0.992103	0.539123	-0.325232	-0.862858	-0.21011	-0.273836	0.712005
AB588257	33.2122	R5	R5	R5	5	-0.246071	-0.690987	-0.81939	0.304499	0.352812	0.287313	-0.145947	-0.692217	-0.163682	-0.22915	0.557319
AB588258	3.99709	X4	X4	X4	5	-0.102972	-0.677517	-0.727531	0.228709	0.882872	0.505406	-0.189628	-0.688191	-0.192166	-0.290577	0.852078
AB588259	33.2122	R5	R5	R5	5	-0.616127	-0.859499	-0.814667	-0.0719616	0.787422	0.39855	-0.223903	-0.842452	-0.262346	-0.177321	0.458583
AB588260	3.99709	X4	X4	X4	5	-0.161133	-1.01069	-1.00512	-0.337549	0.791322	0.41091	-0.263674	-0.799217	-0.182797	-0.4375	0.630201
AB588261	6.8314	NA	X4	X4	5	-0.150316	-0.95602	-0.867458	-0.359886	0.71144	0.417818	-0.38172	-0.932106	-0.311632	-0.378715	0.52504
AB588262	6.8314	NA	X4	X4	5	-0.619484	-0.986893	-1.06656	-0.542282	1.06	0.431946	-0.222441	-0.813755	-0.232248	-0.539788	0.457161
AB588263	70.2762	R5	R5	R5	5	-1.85292	-0.939304	-1.46324	-1.78634	0.869138	-0.0439787	-0.684974	-1.34331	-0.82072	-1.36912	-0.514407
AB588264	70.2762	R5	R5	R5	5	-1.79953	-0.842027	-1.42914	-1.33895	0.470745	-0.405741	-0.529659	-1.45116	-0.725272	-1.42512	-0.375232
AB588265	51.8169	R5	R5	R5	5	-1.83709	-0.993268	-1.43114	-1.32579	0.322429	-0.367771	-0.540117	-1.40127	-0.664731	-1.38181	-0.525937
AB588266	70.2762	R5	R5	R5	5	-1.84491	-0.917652	-1.47377	-1.23042	0.489611	-0.325163	-0.546226	-1.43466	-0.736233	-1.3992	-0.501013
AB588267	51.8169	R5	R5	R5	5	-1.27316	-0.786907	-1.16919	-0.127617	0.741343	-0.378325	-0.512807	-1.41703	-0.664586	-1.053	-0.37547
AB588268	51.8169	R5	R5	R5	5	-1.92288	-0.97114	-1.5139	-1.08321	0.823481	-0.261171	-0.590484	-1.45325	-0.732016	-1.29284	-0.614916
AB588269	70.2762	R5	R5	R5	5	-2.02326	-0.911614	-1.48141	-0.839409	1.08954	-0.142153	-0.507264	-1.32487	-0.627754	-1.32433	-0.512868
AB588270	33.2122	R5	R5	R5	5	-1.00895	-0.890464	-1.23927	-0.706243	0.84773	-0.17048	-0.76935	-1.41745	-0.775717	-1.09182	-0.259928
AB588271	36.7006	R5	R5	R5	5	-1.19889	-1.01817	-1.34712	-0.323367	-0.850151	0.142479	0.618684	-0.0641606	0.0870953	-0.753159	-0.0866427
AB588272	79.5785	R5	R5	R5	5	-1.28893	-1.14957	-1.23314	-0.436147	-0.23745	0.470263	0.618684	-0.0641606	0.0870953	-0.529781	-0.0967064
AB588273	82.9215	R5	R5	R5	5	-0.99541	-1.08497	-1.35307	-0.521651	-0.530874	0.376326	-0.361073	-0.645194	-0.178124	-0.660537	-0.32989
AB588274	50.0727	R5	R5	R5	5	-1.24866	-1.128	-1.26116	-0.893151	-0.901366	0.22586	-0.223813	-0.568951	-0.122811	-0.497496	-0.291646
AB588275	36.7006	R5	R5	R5	5	-1.27943	-1.15064	-1.30575	-0.32417	-0.984355	0.0790741	-0.40613	-0.659164	-0.187858	-0.740762	-0.0129377
AB588276	36.7006	R5	R5	R5	5	-0.993957	-0.946841	-1.20817	-0.28988	-0.624328	0.302518	-0.436828	-0.702544	-0.219229	-0.613774	-0.00315541
AB588277	82.9215	R5	R5	R5	5	-1.18023	-1.05786	-1.16974	-1.00923	-0.68883	0.235309	-0.317216	-0.560404	-0.118748	-0.471083	-0.16528
AB588278	36.7006	R5	R5	R5	5	-1.18874	-0.92666	-1.40781	-0.0228439	-0.916041	0.139004	-0.349774	-0.63901	-0.214294	-0.760891	-0.212926
AB588279	82.9215	R5	R5	R5	5	-1.13263	-1.13403	-1.20123	-1.04112	-0.482331	0.33596	-0.307295	-0.526641	-0.0972543	-0.48768	-0.20475
AB588280	82.9215	R5	R5	R5	5	-1.32978	-1.13247	-1.42793	-0.646315	-0.895854	0.202023	-0.313533	-0.587426	-0.163091	-0.770657	-0.355203
AB588281	82.9215	R5	R5	R5	5	-1.22951	-1.149	-1.2733	-1.02802	-0.747077	0.263	-0.309246	-0.589618	-0.119458	-0.565605	-0.26367
AB588282	82.9215	R5	R5	R5	5	-1.19105	-1.16176	-1.2377	-0.443059	-0.447471	0.28051	-0.319515	-0.593554	-0.0976029	-0.679284	-0.516475
AB588283	44.6948	R5	R5	R5	5	-3.17193	-1.4735	-1.51373	-1.13421	0.611078	0.248757	-0.312738	-1.30002	-0.504046	-1.3447	-0.485512
AB588284	44.6948	R5	R5	R5	5	-3.16546	-1.55337	-1.3738	-1.36585	0.513339	0.159798	-0.349933	-1.29277	-0.487221	-1.06779	-0.481174
AB588285	98.1831	R5	R5	R5	5	-1.92468	-1.36498	-1.08391	-0.540783	0.490576	0.109719	-0.295531	-0.996692	-0.466863	-0.951256	0.292043
AB588286	44.6948	R5	R5	R5	5	-3.01071	-1.33968	-1.56118	-1.0316	0.0799464	0.147848	-0.334582	-1.25399	-0.458443	-1.35469	-0.263633
AB588287	44.6948	R5	R5	R5	5	-3.22788	-1.53644	-1.39869	-1.25502	0.693534	0.184073	-0.361061	-1.37127	-0.559526	-1.39458	-0.70127
AB588288	44.6948	R5	R5	R5	5	-3.17193	-1.4735	-1.51373	-1.13421	0.611078	0.248757	-0.312738	-1.30002	-0.504046	-1.3447	-0.485512
AB588289	40.0436	R5	R5	R5	5	-3.18941	-1.46167	-1.51852	-0.763984	0.463619	0.146711	-0.314803	-1.31165	-0.505799	-1.44529	-0.604081
AB588290	44.6948	R5	R5	R5	5	-3.11721	-1.47143	-1.49273	-1.1485	0.605154	0.245251	-0.307391	-1.30815	-0.493935	-1.35863	-0.473515
AB588291	18.2413	R5	R5	X4	5	-2.43478	-0.947684	-1.44468	-1.36058	1.38478	0.91906	-0.206903	-0.9351	-0.388552	-1.48093	-0.412026
AB588292	44.2587	R5	R5	R5	5	-2.46773	-0.830262	-1.30707	-1.01269	1.02178	0.702902	-0.34245	-1.00539	-0.396228	-1.11117	-0.0925786
AB588293	17.0785	R5	R5	X4	5	-2.63057	-0.960075	-1.65021	-1.4585	1.54403	1.16453	-0.0970728	-0.783986	-0.319343	-1.582	-0.60775
AB588294	18.2413	R5	R5	X4	5	-2.26655	-0.89731	-1.5514	-1.72308	0.736346	0.675921	-0.192268	-0.885038	-0.377403	-1.49448	-0.125561
AB588295	89.1715	R5	R5	R5	5	-2.31924	-0.847292	-1.22986	-1.16835	1.26916	1.05034	-0.144279	-0.766969	-0.304602	-1.16762	-0.0129042
AB588296	17.0785	R5	R5	X4	5	-2.39629	-0.957309	-1.43799	-0.822755	1.63536	1.16622	-0.24987	-0.884936	-0.418666	-1.029	-0.393843
AB588297	17.0785	R5	R5	X4	5	-2.48256	-0.9094	-1.46952	-1.32427	1.16951	0.923702	-0.0890705	-0.79603	-0.364541	-1.48152	-0.566031
AB588298	18.2413	R5	R5	X4	5	-2.22988	-0.893189	-1.31549	-1.3418	1.09071	0.741118	-0.366502	-1.10593	-0.457494	-1.11137	-0.13587
AB588299	44.2587	R5	R5	R5	5	-2.48768	-0.90457	-1.37579	-1.05529	1.19312	0.858023	-0.266923	-1.01733	-0.446448	-1.42862	-0.458339
AB588300	59.2297	R5	R5	R5	5	-2.05079	-0.984242	-1.95394	-1.29248	-0.144307	-0.286504	-0.688296	-1.58586	-0.861165	-1.70871	-0.725593
AB588301	59.2297	R5	R5	R5	5	-1.92134	-0.94017	-1.81272	-1.25684	0.42689	-0.0635544	-0.721834	-1.43722	-0.784629	-1.57897	-0.501449
AB588302	59.2297	R5	R5	R5	5	-1.81796	-0.914235	-1.96914	-1.55567	-0.336213	-0.443894	-0.835422	-1.65975	-0.906324	-1.54417	-0.557545
AB588303	59.2297	R5	R5	R5	5	-1.91601	-1.01519	-1.78112	-1.47683	-0.612915	-0.364771	-0.768429	-1.53912	-0.866491	-1.27296	-0.456228
AB588304	59.2297	R5	R5	R5	5	-1.75092	-1.00792	-1.74972	-1.17905	0.407108	0.00153114	0.618684	-0.0641606	0.0870953	-1.20089	-0.267269
AB588305	59.2297	R5	R5	R5	5	-1.54875	-0.941033	-1.64592	-0.999992	0.323242	-0.00500154	0.618684	-0.0641606	0.0870953	-1.06259	-0.350822
AB588306	59.2297	R5	R5	R5	5	-1.83853	-1.02608	-1.77343	-0.995028	-0.14092	-0.257102	-0.59113	-1.40569	-0.721986	-1.3205	-0.439964
AB588307	59.2297	R5	R5	R5	5	-1.92577	-1.02396	-1.97373	-1.46678	-0.428154	-0.332094	-0.558382	-1.42248	-0.81827	-1.43836	-0.633807
AB588308	59.2297	R5	R5	R5	5	-1.8048	-1.01276	-1.32403	-0.157623	-0.816326	-0.62318	-0.640982	-1.33198	-0.735121	-1.17146	-0.780514
AB588309	59.2297	R5	R5	R5	5	-1.92577	-1.02396	-1.97373	-1.46678	-0.428154	-0.332094	-0.592735	-1.4441	-0.825188	-1.43836	-0.633807
AB588310	59.2297	R5	R5	R5	5	-1.73938	-0.892115	-1.85903	-0.886522	-0.445283	-0.37473	-0.684601	-1.53838	-0.853464	-1.59196	-0.575028
AB588311	9.6657	NA	X4	X4	6	-0.996013	-1.14664	-1.05956	-1.11203	0.0415242	0.162758	-0.319	-0.855424	-0.364575	-0.755588	-0.215265
AB588312	9.6657	NA	X4	X4	6	-1.5153	-1.25902	-1.09314	-0.914299	0.158805	-0.0388093	-0.209336	-0.696101	-0.253803	-1.06388	-0.581858
AB588313	9.6657	NA	X4	X4	6	-1.16563	-1.30991	-0.79792	-1.2734	-0.25202	-0.153431	-0.23898	-0.757624	-0.270247	-0.620457	-0.0768233
AB588314	9.6657	NA	X4	X4	6	-1.04296	-1.20604	-0.9523	-1.13919	-0.32263	0.0307143	-0.174953	-0.68108	-0.211001	-0.714213	-0.0513208
AB588315	9.6657	NA	X4	X4	6	-0.925298	-1.38124	-0.702816	-1.20685	-0.10092	-0.236927	-0.167019	-0.646041	-0.20942	-0.59633	-0.0995431
AB588316	9.6657	NA	X4	X4	6	-0.957345	-1.22259	-1.06832	-1.24041	-0.15753	0.107659	-0.19204	-0.686325	-0.247355	-0.737002	-0.288546
AB588317	9.6657	NA	X4	X4	6	-1.1715	-1.27475	-0.985434	-1.21697	-0.533643	-0.129204	-0.24301	-0.773934	-0.289437	-0.869229	0.0570487
AB588318	9.6657	NA	X4	X4	6	-0.784363	-1.15342	-0.903895	-1.27226	-0.186858	0.0933562	-0.231957	-0.712177	-0.280147	-0.682579	0.112276
AB588329	63.1541	R5	R5	R5	6	-1.8351	-0.905737	-1.01452	-1.15776	0.404312	-0.122882	-0.357394	-0.985079	-0.469592	-0.704949	0.981006
AB588330	63.4448	R5	R5	R5	6	-1.08496	-0.676485	-0.71326	-0.769629	0.513222	0.0154097	-0.18523	-0.862445	-0.353946	-0.497577	1.28593
AB588331	57.0494	R5	R5	R5	6	-2.08134	-0.761818	-0.734232	-0.34617	0.532223	0.0437492	-0.306778	-1.03817	-0.541869	-0.700982	0.913126
AB588332	57.0494	R5	R5	R5	6	-2.06614	-0.669822	-0.720464	-0.420773	0.725677	0.0779613	-0.271183	-0.912591	-0.444972	-0.785149	0.655848
AB588333	57.0494	R5	R5	R5	6	-1.64885	-0.95416	-0.450442	-0.419633	0.731835	0.149069	-0.387526	-1.09832	-0.576731	-0.316136	0.890642
AB588334	78.8517	R5	R5	R5	6	-1.27365	-0.905441	-0.601261	-1.11688	-0.817644	-0.652551	-0.157804	-0.919565	-0.269099	-0.239745	0.889372
AB588335	78.8517	R5	R5	R5	6	-0.856549	-0.857136	-0.551971	-0.719693	-0.497476	-0.513169	-0.341948	-1.11467	-0.456914	-0.0760559	1.07265
AB588336	83.0669	R5	R5	R5	6	-1.48031	-0.805583	-0.714496	-0.529473	-0.426713	-0.255708	-0.405317	-1.24454	-0.543253	-0.427304	1.1813
AB588337	57.0494	R5	R5	R5	6	-1.63142	-0.833508	-0.50953	-0.381624	0.663397	0.0284753	-0.284615	-0.845665	-0.442174	-0.499234	1.3673
AB703608	73.4738	R5	R5	R5	6	-0.823762	-0.798469	-0.134084	-0.0953315	-2.46521	-2.51929	0.618684	-0.0641606	0.0870953	-0.25774	-0.48755
AB703614	32.3401	R5	R5	R5	6	-1.44344	-0.52524	-0.946791	0.409578	-1.24286	-2.1531	0.243578	0.421653	0.333154	-1.60585	-1.16357
AB731663	18.8227	R5	R5	X4	6	-0.933352	-1.10509	-1.59395	0.338557	0.54359	0.520845	-0.410943	-1.00682	-0.258221	-0.865319	0.910188
AB731664	18.8227	R5	R5	X4	6	-0.780619	-1.11453	-1.60635	0.40715	0.562458	0.521691	-0.359183	-0.958107	-0.233136	-0.835855	0.924437
AB731665	67.0785	R5	R5	R5	6	-1.67844	-0.999061	-1.28963	-1.29482	0.0363047	0.430211	-0.27444	-0.795946	-0.233776	-1.21481	0.109147
AB731666	67.0785	R5	R5	R5	6	-1.67844	-0.999061	-1.28963	-1.29482	0.0363047	0.430211	-0.314636	-0.829043	-0.258082	-1.21481	0.109147
AB731667	38.8808	R5	R5	R5	6	0.590589	-0.989543	-0.0771984	-2.37548	-1.5155	-0.434715	-0.407252	-1.20807	-0.460235	0.122575	1.00198
AB731668	38.8808	R5	R5	R5	6	0.406748	-1.05144	-0.158775	-2.90745	-0.667409	-0.22326	-0.400489	-1.10248	-0.387636	-0.0194627	0.994879
AB731669	95.5669	R5	R5	R5	6	-1.62188	-0.951051	-1.2974	-1.60942	0.301714	0.437589	-0.0943304	-0.613827	-0.0867123	-0.988598	0.239915
AB731670	95.5669	R5	R5	R5	6	-1.62188	-0.951051	-1.2974	-1.60942	0.301714	0.437589	-0.107322	-0.610177	-0.0825473	-0.988598	0.239915
AB746342	83.0669	R5	R5	R5	5	-0.401384	3.05483	-1.8545	-0.816025	-0.0761116	0.0818475	1.15053	1.03512	0.917026	-1.32862	-1.45827
AB746343	83.0669	R5	R5	R5	5	-0.458197	3.05666	-1.87498	-0.960595	-0.0994502	0.0860258	1.12067	0.999617	0.909106	-1.39869	-1.50681
AB746344	74.4913	R5	R5	R5	5	-0.76704	2.90855	-1.76946	-1.22065	-0.137365	-0.217096	1.11828	0.475717	0.643824	-1.51045	-1.47091
AB746345	74.4913	R5	R5	R5	5	-0.935887	2.90246	-1.95499	-1.64593	-0.235314	-0.218126	1.13585	0.589709	0.641705	-1.57738	-1.62483
AB773884	83.0669	R5	R5	R5	5	-1.30858	2.94991	-2.08981	-0.492178	-0.262037	-0.309266	1.07982	0.913473	0.92505	-1.98515	-1.2894
AB773885	83.0669	R5	R5	R5	5	-0.883536	2.93192	-2.14229	-0.619376	-0.547149	-0.418052	1.09225	0.703563	0.792161	-1.99009	-1.22776
AF003887	73.1831	R5	R5	R5	1	-2.30454	-2.20036	-2.00072	-1.43459	0.593849	0.00659525	-0.251568	-0.942163	-0.334858	-1.56758	0.191398
AF003888	73.1831	R5	R5	R5	1	-2.30454	-2.20036	-2.00072	-1.43459	0.593849	0.00659525	-0.259689	-0.968695	-0.342517	-1.56758	0.191398
AF004394	35.3924	R5	R5	R5	1	-2.62839	-1.98936	-1.84251	-4.60335	1.07006	0.00124745	-0.397361	-1.08748	-0.431196	-0.73334	0.214139
AF005494	0.726744	X4	X4	X4	3	-2.44064	0.0795732	-0.683484	-1.75882	0.965339	0.5712	0.618684	-0.0641606	0.0870953	-1.19437	-1.39224
AF005495	41.3517	R5	R5	R5	3	-2.934	0.0958749	-1.21935	-0.590014	0.701031	0.205213	0.618684	-0.0641606	0.0870953	-1.40991	-1.51239
AF005496	49.782	R5	R5	R5	2	-3.19356	-0.305199	-1.07508	0.249661	-2.04653	-1.32522	0.202342	0.154945	0.157368	-1.5196	-1.63492
AF015916	0.145349	X4	X4	X4	3	-2.55923	0.0963085	-1.17525	2.297	-0.135725	-1.16521	0.501744	0.591297	0.212512	-1.56134	-0.652972
AF015917	0.145349	X4	X4	X4	3	-2.55923	0.0963085	-1.17525	2.297	-0.135725	-1.16521	0.489701	0.586817	0.217974	-1.56134	-0.652972
AF015918	0.145349	X4	X4	X4	3	-2.66403	0.0914905	-1.32105	2.5895	-0.602756	-1.27688	0.455931	0.565016	0.225469	-1.75119	-0.803757
AF015919	6.8314	NA	X4	X4	3	-3.00132	-0.217144	-1.66315	-0.648066	-1.28135	-1.91533	0.439386	0.423259	0.0723708	-2.17244	-1.50603
AF015920	6.8314	NA	X4	X4	3	-2.64056	-0.20019	-1.7295	-0.505117	-1.36067	-1.92949	0.436297	0.411776	0.0586239	-2.08831	-1.33165
AF015921	6.8314	NA	X4	X4	3	-3.13494	-0.252902	-1.65958	-0.716031	-1.26086	-1.85066	0.420482	0.395538	0.0411376	-2.22614	-1.55933
AF025749	96.439	NA	NA	NA	1	-2.78349	-1.56201	-1.49288	0.720621	1.00018	0.644643	-0.554486	-0.74636	-0.231214	-0.916498	1.14155
AF025750	24.782	R5	R5	R5	1	-2.18246	-2.12464	-1.98466	-1.05575	0.217282	0.240144	-0.309783	-0.612654	-0.225201	-1.17504	-0.295521
AF025751	77.2529	R5	R5	R5	1	-2.39398	-2.16351	-1.17794	-2.10859	0.469949	0.190317	-0.135845	-0.569033	-0.0826795	-0.657518	0.466478
AF025752	80.0145	R5	R5	R5	1	-1.44842	-1.68603	-1.80731	-2.25374	0.332196	0.138952	-0.178052	-0.801324	-0.334917	-0.717805	0.0762361
AF025753	48.9099	R5	R5	R5	2	-1.84426	-1.83118	-1.70882	-1.73739	0.0364204	0.725543	-0.539236	-0.747153	-0.162424	-0.456687	0.586909
AF025754	67.0785	R5	R5	R5	2	-2.34313	-1.7681	-2.0001	-2.02378	0.66463	0.603681	-0.333926	-0.972611	-0.282002	-1.21424	-0.2706
AF025755	24.2006	R5	R5	R5	2	0.0203458	-1.43389	-0.827387	-0.73574	0.943579	0.240813	-0.45955	-0.949288	-0.304502	-0.557182	1.48433
AF025756	40.7703	R5	R5	R5	1	-2.30883	-1.92606	-2.39061	0.3219	0.667039	0.225317	-0.259986	-0.468053	-0.0920954	-1.61875	-0.690442
AF025757	22.4564	R5	R5	R5	2	-2.97663	-1.53181	-1.07548	-3.38248	0.469137	0.16871	-0.765271	-1.41771	-0.756562	-0.721209	0.205063
AF025758	4.14244	X4	X4	X4	1	-1.75113	-2.27448	-2.36907	-1.05392	1.25154	0.205824	-0.397798	-0.946388	-0.174278	-1.36269	0.835515
AF025759	72.8924	R5	R5	R5	1	-2.6608	-1.71673	-2.51069	-2.16881	0.411969	0.191168	-0.457079	-0.986621	-0.479821	-1.55759	-0.0381754
AF025760	10.9738	NA	R5	X4	1	-1.26258	-1.64092	-1.39217	-0.926895	0.194551	0.190735	-0.520717	-1.11544	-0.44745	-0.691091	1.07601
AF025761	21.2936	R5	R5	R5	1	-1.59515	-1.54571	-1.6599	-2.06089	-0.426227	-0.43097	-0.467988	-1.34725	-0.377624	-0.984176	-0.157116
AF025762	7.48547	NA	X4	X4	2	-1.14541	-1.43574	-1.60332	-0.366003	-0.793432	-0.297807	-0.477208	-1.05095	-0.423809	-0.790364	1.0583
AF025763	52.689	R5	R5	R5	2	-2.18392	-1.9254	-1.60464	-0.748982	-1.49095	-0.868408	-0.249814	-0.928132	-0.348033	-0.994288	0.236899
AF025764	52.689	R5	R5	R5	1	-2.52659	-2.14225	-1.9951	-2.74637	0.335178	0.106845	-0.402042	-0.957896	-0.361653	-0.940846	0.240011
AF033819	0	X4	X4	X4	1	-2.80073	-1.92448	-2.77613	2.16255	-0.0500178	0.688926	-0.457776	-1.03018	-0.465997	-1.401	-1.19881
AF041125	27.3983	R5	R5	R5	3	-1.13191	-1.16939	-1.12447	-0.627531	2.05174	0.445523	-0.0294491	-0.78261	-0.188451	-0.52934	0.900285
AF041126	31.032	R5	R5	R5	3	-1.73903	-1.44046	-1.40218	0.754594	0.802138	0.684314	-0.987385	-1.41607	-0.859096	-0.814741	0.33644
AF041127	55.1599	R5	R5	R5	3	-2.01916	-1.09378	-1.06478	-0.698218	0.894579	0.390879	-0.720677	-1.46486	-0.59679	-1.24796	-0.417812
AF041128	26.2355	R5	R5	R5	3	-1.65383	-1.63989	-1.77844	-0.746604	0.25621	0.159176	0.618684	-0.0641606	0.0870953	-0.989769	0.275562
AF041129	26.2355	R5	R5	R5	3	-3.33884	-1.68246	-2.10003	-1.86633	0.0485879	-0.185071	0.618684	-0.0641606	0.0870953	-1.719	-0.774322
AF041130	90.3343	R5	R5	R5	3	-0.715369	-2.00203	-1.15974	-1.33445	-0.628891	0.094606	-0.562698	-0.701005	-0.198283	-0.171598	-0.155415
AF041131	42.3692	R5	R5	R5	3	-1.58784	-1.39832	-1.68987	-0.363366	0.425893	0.279672	-0.0466648	-0.764607	-0.16282	-0.718854	-0.0160583
AF041132	65.9157	R5	R5	R5	3	-2.51309	-1.78266	-2.33103	-0.680833	0.720757	0.261135	-0.15843	-0.760422	-0.0821942	-1.49508	-1.14652
AF041133	39.8983	R5	R5	R5	3	-2.01791	-1.99444	-1.77723	-0.957561	0.335554	0.102391	-0.513662	-1.4543	-0.576597	-1.4876	-0.193649
AF041134	35.3924	R5	R5	R5	3	-0.466566	-1.29396	-0.963068	-3.07791	0.27078	0.154162	-0.198238	-0.850665	-0.122908	-0.72845	0.494102
AF041135	23.9099	R5	R5	R5	4	-1.6599	-1.13245	-1.19221	-0.399203	0.00808437	0.363097	0.0170446	-0.688849	-0.0929669	-0.508335	0.219625
AF042100	4.06977	X4	X4	X4	1	-1.62818	-1.75942	-0.940766	-0.247008	0.18829	0.142241	-0.47852	-0.874332	-0.365859	-0.0196682	1.24246
AF042101	52.689	R5	R5	R5	2	-1.67044	-1.8253	-2.07629	-0.267749	0.119638	-0.17342	-0.216121	-1.05972	-0.395459	-1.24039	-0.592692
AF042102	50.9448	R5	R5	R5	3	-2.06057	-1.31848	-1.62813	0.866072	0.570219	0.0666834	-0.0951988	-0.755655	-0.194384	-1.03413	0.0600203
AF042104	58.7936	R5	R5	R5	4	-2.73598	-1.47283	-2.24131	-1.0271	0.118797	-0.0164931	-0.376018	-0.900375	-0.411389	-1.54222	-0.195767
AF042105	2.5436	X4	X4	X4	4	-1.24575	-0.975879	-1.16179	1.15515	1.05985	0.186227	-0.390155	-0.82166	-0.494955	-0.89469	-0.0232612
AF042106	12.5727	NA	R5	X4	3	-2.20181	-1.45309	-1.9787	-0.660943	0.624683	-0.0416926	-0.347068	-0.903864	-0.413902	-1.26947	0.170381
AF049337	79.5785	R5	R5	R5	3	-1.56799	-0.0460021	-0.375227	2.18063	0.855634	0.0740272	0.609811	0.489387	0.318991	-0.0515945	0.214208
AF061640	99.2006	R5	R5	R5	3	0.144308	0.503263	0.0657416	1.62008	-0.801374	-1.13185	-0.186391	-0.154545	-0.0061172	-0.305384	0.284914
AF061642	0.290698	X4	X4	X4	3	-1.28321	0.210591	-0.365595	1.16964	-0.149111	-1.30771	0.205148	-0.164107	-0.00880655	-1.07869	-0.23954
AF063224	68.6773	R5	R5	R5	2	-1.84474	-0.0131424	-0.536176	1.29654	-1.56434	-1.519	0.201006	-0.16191	0.0013626	-0.124216	-0.6354
AF064699	73.1831	R5	R5	R5	4	0.0975176	0.383407	0.940507	2.2537	1.7729	-0.620515	0.269719	-0.35583	-0.0659475	0.49679	1.01218
AF067154	96.7297	R5	R5	R5	3	-1.74906	2.8557	-1.81688	-0.928287	-1.34714	-0.585781	0.93832	0.194292	0.464072	-1.43349	-0.587915
AF067155	82.4855	R5	R5	R5	3	-0.703656	2.84018	-1.29133	0.19461	-0.00305183	-0.193944	1.12066	1.01077	0.941409	-0.560213	0.0228655
AF067156	66.6424	R5	R5	R5	3	-3.29997	-0.484003	-2.36878	1.66244	-1.98593	-2.21413	0.566036	0.505307	0.718172	-3.39506	-3.13897
AF067157	74.4913	R5	R5	R5	3	-1.06323	3.24262	-1.79917	-2.21258	-0.809451	-0.413348	0.783113	0.515833	0.641462	-1.26941	-0.620599
AF067158	86.5552	R5	R5	R5	3	-1.37332	3.06009	-2.67324	-2.04946	-1.9757	-0.90946	1.11739	1.05582	0.875064	-2.32971	-0.965533
AF067159	79.4331	R5	R5	R5	3	-2.08508	2.5804	-2.16722	-0.694004	-0.936721	-0.931141	0.784621	0.0615271	0.302287	-1.62085	-1.08501
AF069139	5.01453	NA	X4	X4	2	-0.313136	-1.58927	-1.02417	-2.65101	-0.209101	-0.286239	-0.286446	-1.10627	-0.38704	-0.38155	-0.0538219
AF069140	5.01453	NA	X4	X4	2	-0.605098	-1.60061	-0.986576	-2.581	-0.021587	-0.18475	-0.280474	-1.09497	-0.376939	-0.35527	-0.303808
AF069524	1.74419	X4	X4	X4	1	-1.59031	-1.46337	-1.42999	-0.4837	0.350948	0.159268	-0.311606	-1.26017	-0.525251	-0.436833	0.177046
AF069669	17.8052	R5	R5	X4	3	-1.94274	-0.722959	-1.1681	0.503067	-1.25571	-1.27382	0.00680983	0.323088	0.173668	-2.09274	-1.10019
AF069670	72.8924	R5	R5	R5	3	-1.55321	-0.707669	-0.461533	0.779588	-1.9277	-2.15966	0.00282941	-0.190313	-0.0780605	-1.63675	-0.25901
AF069671	76.5262	R5	R5	R5	3	-3.58681	-0.600418	-1.49123	1.08871	-1.22364	-1.56941	0.502217	0.429655	0.476211	-2.26137	-2.7294
AF069672	0.581395	X4	X4	X4	3	-1.73274	-0.347002	-1.71354	3.64197	0.0150089	-1.68574	0.618684	-0.0641606	0.0870953	-2.78166	-1.66948
AF069673	39.6076	R5	R5	R5	3	-3.16604	-0.643028	-2.01919	0.00250719	-2.82884	-2.8007	0.618684	-0.0641606	0.0870953	-2.07865	-1.77798
AF069932	90.3343	R5	R5	R5	3	-2.097	-0.460186	-0.249204	0.861114	-1.21037	-1.61111	0.0616832	0.347758	0.218309	-1.5994	-1.21393
AF069933	73.1831	R5	R5	R5	3	-2.74752	0.298709	-0.0170272	-0.974145	-2.59264	-1.82803	0.324024	0.258142	0.286855	-0.499889	-1.03027
AF069934	99.2006	R5	R5	R5	3	-0.561752	0.228262	0.68328	-0.960771	1.60194	-0.630635	-0.222105	-0.64595	-0.262188	-0.10266	0.155516
AF069935	6.90407	NA	X4	X4	3	0.495119	0.0444585	0.795661	0.842722	0.162518	-0.775784	-0.0293126	-0.574268	-0.0153974	0.0717535	1.05351
AF069937	86.8459	R5	R5	R5	3	-0.141596	0.286333	0.391643	-0.656577	-0.0483627	-0.83253	0.388923	0.124836	0.358106	-0.0468389	0.731656
AF069939	60.3924	R5	R5	R5	3	-0.926847	-0.461296	0.365796	0.361188	-1.63483	-1.01024	-0.0082648	-0.240781	0.123244	-0.00417584	-0.366854
AF069941	41.3517	R5	R5	R5	3	-2.46113	-0.182166	-0.273365	-0.309444	-0.907466	-1.55082	0.661845	0.249756	0.181078	-0.750983	-1.28442
AF069943	43.8227	R5	R5	R5	3	-0.630017	0.260517	-0.00680151	-1.0999	0.365311	-0.459203	-0.0413925	-0.142942	-0.0502424	-0.697758	-0.107073
AF069945	84.9564	R5	R5	R5	3	-1.3827	-0.45925	0.373455	-1.07659	1.61754	0.550969	0.471624	0.141855	0.371466	-0.230011	-0.114878
AF069947	61.8459	R5	R5	R5	3	0.771889	0.279286	0.806721	-0.128423	-0.756187	-1.21868	-0.226374	-0.392271	-0.119211	0.595221	0.677341
AF070521	0.145349	X4	X4	X4	1	-2.61992	-1.38145	-2.59988	2.59954	0.0805819	0.533738	-0.365291	-1.10328	-0.436356	-1.66497	-0.205924
AF070703	19.1134	R5	R5	X4	3	-2.11903	-0.444435	-1.04245	1.08477	-1.37027	-1.63406	0.884007	0.937919	0.54079	-1.10879	-1.63121
AF070705	8.57558	NA	X4	X4	3	-2.42775	-0.129243	-0.799023	-0.374267	-1.4936	-1.82336	0.486832	0.402087	0.222697	-0.98015	-0.518859
AF070708	16.6424	R5	R5	X4	3	-1.81266	-0.201861	-0.819759	0.138877	-1.00942	-1.59735	0.431971	0.287075	0.207246	-1.16835	-1.57311
AF070710	79.5785	R5	R5	R5	4	-2.8973	0.0337499	-1.40121	0.0830575	-1.5265	-1.46528	0.505479	0.205385	0.118698	-1.59883	-0.843923
AF070711	1.96221	X4	X4	X4	4	-2.50558	0.138384	-1.29368	0.127699	-1.41191	-1.86001	0.398328	0.528603	0.291914	-1.69293	-1.00311
AF071473	37.4273	R5	R5	R5	3	-2.16678	-0.72355	-0.971262	-0.128195	-1.52092	-2.21348	0.108217	0.181401	0.120004	-1.71677	-2.03258
AF071474	85.3924	R5	R5	R5	4	-1.34271	0.273447	-0.22608	1.7728	-2.25757	-1.45414	0.288437	-0.0217973	0.379499	-0.620527	-0.41009
AF075701	14.1715	NA	R5	X4	3	-2.43991	-0.791086	-0.935033	1.0255	1.2233	0.18944	0.161622	0.324403	0.279284	-1.91059	-1.33903
AF075702	70.1308	R5	R5	R5	3	-1.7512	-0.99244	-0.191879	1.20878	-1.01414	-1.50306	-0.215181	-0.31358	0.0418758	-1.52157	-1.08582
AF075703	31.468	R5	R5	R5	3	-2.94163	0.303253	-1.19239	0.117823	0.167849	0.0320246	0.334394	0.168943	0.205235	-1.59582	-1.26826
AF076475	65.407	R5	R5	R5	3	-0.605661	0.0742942	0.266274	1.45554	0.374747	-0.493719	0.458557	0.0131479	0.239603	-0.0578573	-0.0972821
AF076998	89.3895	R5	R5	R5	3	-0.525348	-0.20198	-0.16174	-0.299468	0.638564	0.354724	0.236066	0.124333	0.0301402	-0.367792	0.0369194
AF077336	87.4273	R5	R5	R5	3	-1.81909	-0.0709902	-0.212923	-1.0895	-1.5151	-0.389906	0.316306	0.125895	0.257808	-0.921805	-1.35872
AF082485	49.3459	R5	R5	R5	4	-2.11042	-1.28711	-2.4311	-3.1866	2.65552	0.561433	-0.472265	-0.903379	-0.368405	-1.63219	-0.595613
AF084936	31.032	R5	R5	R5	4	0.168011	0.43393	0.064822	0.601439	0.214546	-1.14298	-0.0466526	-0.204373	-0.177625	-0.260332	0.116444
AF086817	1.23547	X4	X4	X4	3	-1.01799	-1.03817	-0.901718	1.57177	1.3729	0.458737	-0.142649	-0.530778	-0.20734	-0.63226	1.12661
AF107770	73.1831	R5	R5	R5	3	-1.22994	0.38743	0.637991	-0.976646	-1.63956	-1.40632	0.618684	-0.0641606	0.0870953	0.642132	0.251471
AF107771	11.4099	NA	R5	X4	3	-0.664744	-0.506076	-0.854651	-0.460055	-2.52574	-1.96805	0.618684	-0.0641606	0.0870953	-0.683702	-0.0995052
AF110959	19.4041	R5	R5	X4	4	-0.842046	1.06811	-0.1371	1.7404	-1.41714	-1.06848	0.776827	0.376204	0.521891	0.0555839	0.0962334
AF110960	78.7064	R5	R5	R5	4	-1.32302	1.15565	-0.215365	1.7855	-1.61101	-1.18471	0.711966	0.32504	0.485865	-0.186731	-0.156709
AF110961	78.7064	R5	R5	R5	4	-1.1059	1.26438	-0.106406	1.77193	-1.9016	-1.22483	0.621999	0.174592	0.395251	-0.100623	0.287047
AF110962	14.7529	NA	R5	X4	4	0.0110329	1.35002	-0.208928	0.233723	0.718592	0.0559366	0.905697	0.141908	0.796837	0.0426917	0.752614
AF110963	48.6192	R5	R5	R5	4	0.227466	1.29936	-0.0478491	0.476773	0.0266215	-0.321278	0.473286	-0.260115	0.328385	-0.357718	0.659231
AF110964	78.125	R5	R5	R5	4	0.0588703	1.6998	-0.641262	-0.33417	1.14116	0.0973521	0.995949	0.10475	0.663128	-0.193243	-0.229815
AF110965	48.6192	R5	R5	R5	4	0.400166	1.34453	0.278423	0.0703377	-0.120994	-0.420696	0.570285	-0.202395	0.395315	0.0405986	1.2772
AF110966	21.2936	R5	R5	R5	4	-0.121731	1.09334	-0.479215	0.183555	1.23976	0.258447	0.853268	-0.26912	0.378561	-0.348994	0.223503
AF110967	79.8692	R5	R5	R5	4	-0.508755	1.3275	0.124391	-0.218792	-0.916754	-0.688159	0.425218	0.0767347	0.466193	0.822383	1.24888
AF110968	79.8692	R5	R5	R5	4	-0.616098	1.2403	-0.108677	-0.00065723	-0.85374	-0.681003	0.532053	0.194053	0.537695	0.510949	0.813144
AF110969	33.6483	R5	R5	R5	4	-0.256454	1.20482	0.098554	0.0990005	-0.338026	-0.765016	0.544351	-0.0813788	0.400176	-0.151205	1.00981
AF110970	39.4622	R5	R5	R5	4	0.499711	1.35487	0.337542	0.704774	-0.142396	-0.737885	0.598126	0.184596	0.430398	0.355234	1.53159
AF110971	85.8285	R5	R5	R5	4	-0.00755699	1.25964	0.168067	0.423502	-0.445521	-0.710887	0.728755	0.21717	0.559385	0.0786439	1.12052
AF110972	83.0669	R5	R5	R5	4	-1.24646	1.99736	-0.705627	-1.27388	-0.402673	-0.949069	0.473843	0.2666	0.547451	-0.0671225	0.0252251
AF110973	26.5262	R5	R5	R5	4	-0.380628	1.85494	-0.988058	1.27079	-0.940866	-1.17348	0.544208	0.311608	0.663249	-0.711066	0.555349
AF110974	26.5262	R5	R5	R5	4	-0.412148	1.96608	-1.05766	1.16006	-1.00606	-1.23251	0.585321	0.398297	0.744784	-0.679973	0.46842
AF110975	26.5262	R5	R5	R5	4	-0.676319	1.85739	-1.06128	1.43305	-0.934033	-1.20839	0.610799	0.391104	0.753429	-0.829581	0.454052
AF110976	93.968	R5	R5	R5	4	0.312549	1.75467	-0.341259	1.43956	-1.10291	-1.28639	-0.0228319	-1.06847	0.0174148	0.213514	1.57938
AF110977	91.3517	R5	R5	R5	4	0.369085	1.59704	-0.205373	2.19239	-0.971637	-1.65328	0.19289	-0.708682	0.349199	0.680808	1.06822
AF110978	91.7878	R5	R5	R5	4	0.324997	1.82942	-0.228688	1.10763	-0.899927	-1.29139	0.263907	-0.531531	0.343177	0.656638	1.52707
AF110979	0.290698	X4	X4	X4	4	-0.0542868	0.81861	0.425214	0.512057	-0.616797	-1.16748	0.696012	0.319278	0.790924	0.835638	0.702181
AF110980	0.290698	X4	X4	X4	4	-0.0457257	0.763073	0.39247	0.532423	-0.716996	-1.22732	0.681718	0.281928	0.772076	0.842962	0.630981
AF110981	0.290698	X4	X4	X4	4	0.0929571	0.781227	0.369765	0.803395	-0.694884	-1.24238	0.776383	0.387574	0.846061	0.752666	0.510331
AF119819	60.5378	R5	R5	R5	4	-2.32264	-0.269677	-0.259244	0.696279	1.4307	0.171115	0.0103774	-0.550018	-0.30278	-0.344482	-0.528001
AF164485	9.6657	NA	X4	X4	3	-2.56766	0.163706	-0.592313	0.25965	-1.42842	-1.74847	0.587478	0.720115	0.299906	-1.00159	-1.85162
AF184155	68.8227	R5	R5	R5	4	-0.778678	-0.619013	-0.339381	0.219865	-0.76749	-1.08709	0.132731	0.265403	0.281174	-0.980868	-1.22894
AF189159	0	X4	X4	X4	1	-2.6862	-1.45201	-2.26281	2.79562	0.628683	1.14518	-0.493065	-0.962969	-0.379749	-1.07221	-0.432449
AF190127	9.6657	NA	X4	X4	3	-1.51093	-0.149014	-0.20537	1.83394	-0.722261	-0.317897	0.816201	0.479799	0.775997	-0.536907	0.0788564
AF190128	93.968	R5	R5	R5	3	-1.97787	0.0930859	0.0178502	3.66809	0.156948	-0.298253	0.618684	-0.0641606	0.0870953	-0.879948	-0.0863107
AF192135	24.6366	R5	R5	R5	4	-0.447412	0.258303	0.869184	2.73906	1.37886	0.458521	0.618684	-0.0641606	0.0870953	0.893906	0.172791
AF193276	49.3459	R5	R5	R5	4	-1.50012	-1.39593	-2.16383	-3.02313	2.90391	0.739335	-0.389655	-0.838159	-0.254379	-1.33704	-0.0568178
AF193277	40.7703	R5	R5	R5	4	-2.02493	-1.38117	-2.36797	-3.12241	2.24295	0.522433	-0.493831	-0.96804	-0.357536	-1.87251	-0.365697
AF197338	6.61337	NA	X4	X4	3	-2.80639	-0.170016	-1.45158	0.0855293	-1.42032	-1.70883	0.528112	0.261354	0.0996367	-1.71973	-2.16609
AF197339	28.8517	R5	R5	R5	3	-2.04258	-0.151962	-0.605333	0.452171	-1.33135	-1.77974	0.595247	0.529015	0.286187	-0.626164	-0.670409
AF197340	1.74419	X4	X4	X4	2	-2.47769	-0.107327	-0.416629	1.34164	-1.32578	-1.56871	0.743867	0.536641	0.440506	-0.502907	-0.666417
AF197341	0.290698	X4	X4	X4	2	-2.01229	0.386011	-0.109469	3.03411	-1.02545	-1.16103	0.880853	1.02398	0.750473	-0.389053	-0.476878
AF219261	26.5262	R5	R5	R5	2	-1.85583	-0.770915	-1.2018	1.57131	-2.03189	-2.79916	-0.0350734	-0.198291	0.00731404	-2.03555	-1.42567
AF219262	95.8576	R5	R5	R5	2	-0.614001	1.23644	-0.618142	-1.22637	-0.153761	-0.919966	0.475165	-0.184542	0.264933	-0.432727	-0.0823309
AF219263	22.6017	R5	R5	R5	2	-2.99834	1.57141	-0.789661	-0.970063	0.128182	-0.463474	0.469363	0.427275	0.570878	-0.729273	-0.386888
AF219265	23.3285	R5	R5	R5	2	-2.41678	-0.977873	-1.27023	0.833987	-2.31022	-2.6592	-0.0375697	0.139933	0.15397	-2.40921	-2.30459
AF219266	84.9564	R5	R5	R5	3	-1.30306	2.40868	-0.468143	-0.277299	-2.09904	-1.51775	0.938978	0.753619	0.783954	-0.357813	0.169229
AF219267	33.0669	R5	R5	R5	3	-2.88241	-0.246849	-0.93973	-0.109866	-1.62905	-1.6991	0.623661	0.507669	0.272662	-0.922075	-0.909575
AF219269	25.218	R5	R5	R5	3	-1.11185	1.70563	-0.106595	-0.17726	-0.0924191	-0.48023	1.06082	0.243077	0.616336	-0.11711	0.368559
AF219270	60.3924	R5	R5	R5	3	-1.26137	1.71087	-0.410505	-0.400052	-0.594372	-0.797554	0.94192	0.681469	0.730444	0.319022	0.374728
AF219271	0.581395	NA	NA	NA	3	-2.7348	-0.731451	0.559686	0.454759	1.76586	0.7654	0.246406	-0.444188	0.0644288	-1.36753	-0.35309
AF219272	51.2355	R5	R5	R5	3	-1.58401	-0.869732	1.0081	0.434484	0.497861	0.494165	-0.141057	-0.327022	-0.0211085	-0.114656	0.613735
AF219273	78.8517	R5	R5	R5	3	-2.7039	-0.0579717	-1.18922	-0.192946	-1.99943	-2.06329	0.673865	0.463625	0.223732	-1.72337	-1.59424
AF219274	43.3866	R5	R5	R5	3	0.134708	1.84276	-0.173764	-0.307595	-1.38017	-1.08319	0.866018	0.267498	0.690766	0.186615	1.83804
AF224507	47.0203	R5	R5	R5	4	-1.95252	-1.14108	-1.34926	-0.233949	0.354089	-0.0282592	-0.575914	-1.407	-0.63986	-0.702451	0.676112
AF256204	1.16279	X4	X4	X4	2	-1.52266	-1.98939	-2.46598	-1.27097	0.00295432	0.256943	-0.196642	-0.854162	-0.274313	-1.35214	-0.0779038
AF256205	1.16279	X4	X4	X4	2	-1.45901	-2.02198	-2.48525	-1.28146	-0.0301891	0.234412	-0.146169	-0.795048	-0.183475	-1.14565	-0.053383
AF256206	1.16279	X4	X4	X4	2	-1.93742	-2.05447	-2.42995	-1.71734	-0.171931	0.234699	-0.209148	-0.992348	-0.259955	-1.39516	-0.469907
AF256207	1.16279	X4	X4	X4	2	-1.79782	-1.9996	-2.41766	-1.70527	-0.128733	0.19549	-0.177054	-0.966406	-0.255912	-1.38672	-0.385268
AF256208	1.16279	X4	X4	X4	2	-1.35883	-1.90012	-2.50219	-0.96839	0.00879975	0.279273	-0.226623	-0.941306	-0.327975	-1.22808	-0.0783139
AF256209	1.16279	X4	X4	X4	2	-1.76282	-2.04946	-2.3507	-2.12111	-0.188879	0.228606	-0.248698	-1.1332	-0.381274	-1.05394	-0.110968
AF256210	1.16279	X4	X4	X4	2	-1.7384	-2.03328	-2.41149	-1.99151	-0.263264	0.138395	-0.36033	-1.18327	-0.446369	-1.09834	-0.147367
AF256211	1.16279	X4	X4	X4	2	-1.45901	-2.02198	-2.48525	-1.28146	-0.0301891	0.234412	-0.0805489	-0.733029	-0.148562	-1.14565	-0.053383
AF259955	15.0436	R5	R5	X4	2	-2.62961	-0.046977	-0.989296	0.507755	-2.25635	-2.10599	0.618684	-0.0641606	0.0870953	-1.62308	-1.69864
AF277055	11.5552	NA	R5	X4	3	-1.88129	-1.38351	0.127316	-0.130664	1.53768	0.203473	-0.149589	-0.66205	-0.158923	0.173634	0.369249
AF277056	33.939	R5	R5	R5	3	-1.93814	-1.53906	-1.35936	-0.769165	0.733003	0.0654002	-0.272727	-0.678166	-0.215364	-0.424528	-0.271087
AF277057	3.99709	X4	X4	X4	3	-2.06396	-1.27496	-1.17699	0.045707	0.129748	-0.164453	-0.342307	-0.671001	-0.113005	-0.312788	-0.0690827
AF277058	31.7587	R5	R5	R5	3	-1.80283	-1.68463	-1.38278	-0.689579	0.477484	-0.0631501	-0.492004	-1.16305	-0.531916	-0.778588	0.577621
AF277059	21.2936	R5	R5	R5	3	-1.891	-1.16761	-1.0597	0.519966	1.65344	0.243913	-0.0149117	-0.521979	-0.000185608	-0.984916	-0.261714
AF277061	38.0087	R5	R5	R5	3	-1.85489	-1.76129	-0.957038	3.39678	1.85324	0.786872	-0.292271	-0.587285	-0.215677	-0.616573	-0.0335267
AF277063	13.0814	NA	R5	X4	3	-2.43673	-1.46108	-1.77086	-1.53547	0.141212	-0.211039	-0.419028	-0.698565	-0.35693	-1.16089	-0.466896
AF277064	48.9099	R5	R5	R5	3	-1.61775	-1.27853	-0.90324	0.921534	0.238715	-0.171996	-0.381718	-0.960714	-0.315605	-0.689855	0.0629192
AF277065	38.4448	R5	R5	R5	3	-1.3375	-1.83685	-0.611591	-1.45188	2.39359	0.847845	-0.141052	-0.187886	-0.0896153	0.220727	0.629753
AF277066	13.4448	NA	R5	X4	3	-1.59944	-0.996546	-1.0531	0.912885	2.00081	0.716647	-0.366071	-0.533513	-0.235867	-0.0278527	0.846666
AF277067	74.782	R5	R5	R5	3	-1.11676	-1.46948	-0.806581	-0.0191534	-0.0402159	-0.473163	-0.176089	-0.383108	0.0456415	-0.000200304	0.909225
AF277068	6.90407	NA	X4	X4	3	-1.66	-0.998209	-1.52995	1.71275	1.50449	0.445257	-0.11814	-0.440586	-0.155188	-0.735338	-0.536911
AF277069	16.6424	R5	R5	X4	3	-1.70873	-1.62715	-0.834189	0.249123	1.10395	0.317288	-0.378349	-0.798402	-0.303818	-0.440554	-0.0882647
AF277070	73.1831	R5	R5	R5	3	-1.08864	-1.47878	-0.42068	0.42545	1.5888	0.508068	-0.4104	-0.291716	-0.200358	0.110411	0.346477
AF277071	83.0669	R5	R5	R5	3	-2.48159	-1.37789	-1.46904	1.43968	-0.0508276	-0.33556	-0.30118	-0.610068	-0.0221098	-0.941726	0.147268
AF277072	6.8314	NA	X4	X4	3	-1.99052	-1.46595	-0.984445	-1.1714	0.304819	0.0797449	-0.0374936	-0.714326	-0.190281	-0.327702	-0.371935
AF277073	21.0029	R5	R5	R5	3	-0.598543	-1.23554	-0.902951	-0.283562	1.77884	0.221558	-0.334039	-0.74857	-0.281075	-0.503566	0.558482
AF277074	36.2645	R5	R5	R5	3	-2.58129	-1.26414	-1.25104	1.92392	1.49218	0.547775	-0.268906	-0.846606	-0.381378	-1.05818	-0.19252
AF277075	13.4448	NA	R5	X4	4	-2.06851	-1.3042	-1.11699	0.466905	0.796024	0.283537	-0.0983916	-0.470702	-0.211627	-0.687396	-0.161565
AF286223	21.439	R5	R5	R5	3	-0.37024	1.99673	-0.562673	1.76445	-0.0993024	-0.900066	0.606002	0.138793	0.475442	-0.140865	0.0665277
AF286225	77.2529	R5	R5	R5	4	-1.46574	1.77742	-0.319758	1.51994	0.157168	-0.622597	0.558472	-0.0437422	0.495883	-0.585317	-0.833265
AF286226	69.8401	R5	R5	R5	4	-1.51702	2.24567	-1.86463	-2.26755	-1.94872	-1.00404	0.354733	0.124252	0.243929	-1.63218	-1.31841
AF286227	52.5436	R5	R5	R5	4	-2.88102	2.17384	-1.64018	-2.93414	1.49514	-0.864906	0.835768	0.308958	0.446655	-1.69007	-2.19293
AF286228	99.6366	R5	R5	R5	4	0.639082	1.38939	-0.5279	-1.70807	-0.0952505	-0.759212	1.04807	0.0608891	0.500913	0.178679	0.523092
AF286229	83.0669	R5	R5	R5	4	-0.930084	3.12698	-2.20504	-1.41417	-1.30549	-0.718238	1.06148	0.602439	0.724688	-2.16206	-1.08476
AF286230	57.0494	R5	R5	R5	4	-1.6058	2.37353	-1.90742	-2.10351	-2.39997	-0.717018	0.427732	0.0160231	0.140195	-1.7896	-1.89344
AF286231	73.1831	R5	R5	R5	4	-1.7898	2.47408	-1.46234	-0.722047	-0.609409	-0.477176	1.33035	0.914136	0.848688	-1.55794	-0.0867806
AF286232	91.7878	R5	R5	R5	4	-2.69274	2.10471	-1.6202	-0.24668	-0.856766	-0.68884	0.856052	0.237861	0.593507	-1.65868	-1.55261
AF286233	49.3459	R5	R5	R5	4	-0.847488	1.82987	-0.290879	-1.57649	-0.935625	-0.866693	1.00247	0.48979	0.608324	-0.267056	1.03402
AF286234	31.1773	R5	R5	R5	4	-0.159995	2.03264	-0.528271	2.73063	0.280686	-0.301982	0.889839	0.51011	0.625414	0.0222959	0.480871
AF286235	57.0494	R5	R5	R5	4	-0.593068	1.67233	-0.730503	0.0729681	-0.462584	-0.739427	1.03922	0.684515	0.57477	-0.275701	0.699646
AF286236	1.59884	X4	X4	X4	1	-3.10892	-0.317898	-0.175429	1.28222	0.949576	-0.0438814	0.618684	-0.0641606	0.0870953	-0.992841	-0.693284
AF286237	13.0087	NA	R5	X4	3	-2.47316	-0.111067	-0.976696	1.36381	-0.0551146	-1.08538	0.204797	0.0283635	-0.0130137	-2.02177	-1.58779
AF286238	23.6192	R5	R5	R5	4	-2.54848	-0.226069	-1.4297	0.217765	-1.47613	-1.66568	0.201467	0.412362	0.255393	-1.57944	-0.826564
AF286239	0.290698	NA	NA	NA	4	-1.21215	-0.454745	0.0124511	1.97452	0.674647	-0.278048	0.122839	0.0314195	-0.139151	-0.370886	1.45323
AF286241	77.2529	R5	R5	R5	4	-2.15709	-0.406626	-0.932029	5.39692	-0.846162	-1.76396	0.353647	0.114916	0.347156	-1.66671	-0.890089
AF286365	0	X4	X4	X4	2	-2.03893	-1.71844	-1.41981	-0.704646	0.400161	-0.0119474	-0.0649929	-0.74658	-0.253268	-0.598353	0.269874
AF289548	89.1715	NA	NA	NA	4	-0.661187	0.00501059	1.0666	2.32947	1.03376	0.155835	0.0165638	-0.674405	-0.207665	-0.743444	0.381463
AF289549	83.0669	R5	R5	R5	4	-1.47951	-0.286604	0.656228	-0.0385918	1.67142	0.539235	0.217725	-0.938685	0.0332718	-0.588617	-0.0261153
AF289550	85.2471	R5	R5	R5	4	-0.809959	-0.385289	0.569085	0.55002	-0.00174125	-0.626258	0.0871118	-0.94062	-0.154043	-0.426353	-0.251809
AF290027	84.9564	R5	R5	R5	4	0.0479537	2.15211	-0.577806	0.0953974	-0.0504009	-0.535637	1.01762	0.460353	0.730269	-0.350376	0.0351757
AF290028	63.1541	R5	R5	R5	4	-0.678635	1.75188	-0.482274	1.74192	0.534665	-0.477706	1.00495	1.20577	1.19447	-0.357752	0.163366
AF290029	63.1541	R5	R5	R5	4	-0.449768	1.84739	-0.154614	1.46618	0.138283	-0.676945	0.907285	1.12556	1.16289	-0.0518313	0.30182
AF290030	84.9564	R5	R5	R5	4	0.401296	2.107	-0.252489	0.356362	-0.334407	-0.693826	1.18543	0.63957	0.863795	-0.062881	0.406148
AF316544	14.3169	NA	R5	X4	4	-0.990079	0.126043	-0.356818	1.74618	0.809771	-0.261405	-0.226352	-0.478913	-0.231521	-1.11889	-0.0795174
AF321523	73.9099	R5	R5	R5	4	-0.426851	1.28137	-0.495527	0.136536	-0.532229	-0.761291	0.772621	0.138172	0.525175	0.00958281	0.510407
AF358140	0	X4	X4	X4	1	-2.7419	-1.84269	-2.69328	2.14891	0.0239429	0.684626	-0.477013	-1.05305	-0.500829	-1.38467	-1.38804
AF358141	0	X4	X4	X4	1	-2.88877	-1.91314	-2.6877	2.20263	-0.0126238	0.687178	-0.422893	-0.991868	-0.45693	-1.4258	-1.21395
AF358142	0	X4	X4	X4	1	-2.80683	-1.94894	-2.71721	2.15725	0.00310827	0.732819	-0.468112	-1.02614	-0.45996	-1.43723	-1.2
AF358143	0	X4	X4	X4	1	-2.61228	-1.91597	-2.7984	2.42151	-0.0093553	0.727436	-0.470759	-0.995557	-0.469876	-1.4392	-0.908381
AF358144	0	X4	X4	X4	1	-2.6034	-1.83153	-2.77129	2.47127	0.0726011	0.755156	-0.395231	-0.889033	-0.380181	-1.46384	-1.04495
AF358145	0	X4	X4	X4	1	-2.53021	-1.62298	-2.6296	2.20873	-0.14187	0.654962	-0.366798	-0.776501	-0.366613	-1.42721	-0.714184
AF361872	75.6541	R5	R5	R5	4	-1.97622	-0.649299	-1.02381	2.16777	-1.00635	-1.75657	0.0267684	0.426988	0.154268	-1.89096	-1.36143
AF361873	87.064	R5	R5	R5	4	-1.61962	-0.97646	-0.790145	0.436155	-2.33115	-2.43058	0.0869017	0.729197	0.363095	-0.897818	-0.675682
AF361874	96.7297	R5	R5	R5	4	-2.07399	1.35776	-0.469888	0.293601	-0.429435	-1.05986	1.0616	0.597673	0.620178	-0.207717	0.459792
AF361876	45.5669	R5	R5	R5	4	-0.845668	0.380161	0.381846	0.291886	0.321793	-0.493342	0.624411	0.234562	0.563112	0.507782	0.973988
AF361877	0.145349	NA	NA	NA	4	-1.25203	-0.338674	1.23593	2.48137	2.79064	1.34859	0.413178	-0.222685	0.197152	-0.39199	0.466872
AF361878	54.4331	R5	R5	R5	4	-0.742128	1.74816	-0.601912	-0.376214	-0.908981	-1.02788	0.666926	0.465241	0.67152	-0.410815	0.809294
AF377955	77.2529	R5	R5	R5	4	-2.46807	0.0421756	-0.045271	-1.92945	-1.31963	-1.89242	0.149524	0.147677	0.361342	-0.147356	-0.555419
AF377956	1.30814	X4	X4	X4	4	-0.172376	-0.204777	-0.071887	3.02452	-1.74794	-1.33573	0.164741	-0.47362	0.0199302	-0.0923384	0.0529511
AF377957	90.9157	R5	R5	R5	4	-1.35946	0.178428	-0.694419	0.284074	-1.66452	-1.64284	-0.185973	-0.405442	0.0476972	-0.776368	-1.35279
AF377958	41.2064	R5	R5	R5	4	-0.683799	-0.145261	-0.437307	-0.816964	0.739549	-0.509176	0.268641	0.159461	0.256721	-0.593673	0.12647
AF377959	38.0087	R5	R5	R5	4	-1.1817	-0.548132	-0.60116	0.860756	-1.48815	-1.37468	-0.15376	-0.295885	-0.249404	-1.42381	-1.0481
AF383229	NA	NA	NA	NA	4	0.931548	0.381721	0.761945	5.03723	-0.0115361	0.168841	0.101828	-0.574065	-0.306956	0.758967	1.80777
AF383230	NA	NA	NA	NA	4	0.976091	0.351834	0.789486	5.40467	0.3963	0.386572	0.0116711	-0.574935	-0.229641	0.753068	1.61348
AF383234	NA	NA	NA	NA	4	0.7512	0.423787	1.10671	5.11346	0.147967	0.366012	0.056613	-0.677065	-0.455822	0.853157	1.87255
AF383248	NA	NA	NA	NA	4	0.659404	0.426329	0.852532	5.64173	1.9492	1.26428	0.0207621	-0.765883	-0.358958	0.796176	1.54345
AF383250	NA	NA	NA	NA	4	0.404837	0.422894	0.39099	5.3724	2.1421	1.20538	0.313745	0.220462	0.259861	0.512635	1.40011
AF383254	NA	NA	NA	NA	4	0.850453	0.380521	0.95718	6.20464	1.05224	0.680905	0.618684	-0.0641606	0.0870953	0.98741	1.80678
AF383255	1.74419	NA	NA	NA	4	0.779681	0.281866	0.657891	4.22944	1.70777	1.06356	0.553348	-0.269554	0.114527	0.660407	1.7789
AF383257	38.2994	NA	NA	NA	4	0.986558	0.409752	0.745603	4.89183	0.353344	0.32659	-0.158401	-0.955779	-0.404227	0.641925	1.6013
AF383259	NA	NA	NA	NA	4	0.822016	0.396248	0.786455	5.52392	1.39477	0.406485	0.186775	-0.472989	-0.0195929	0.775483	1.63244
AF385934	82.4855	R5	R5	R5	4	-2.05096	-0.235838	-0.973599	-1.20959	0.0359368	0.151785	0.19673	-0.0785368	0.14865	-1.54319	-1.07877
AF385935	51.6715	R5	R5	R5	4	-1.65576	0.176229	-1.17321	0.829701	-0.901324	0.00342837	0.377138	0.131446	0.145022	-1.89127	-0.908543
AF385936	38.7355	R5	R5	R5	4	-1.80082	0.00278818	-0.771232	-0.734144	0.827499	0.151903	0.487326	0.147189	0.202892	-1.19467	-0.659636
AF391230	36.2645	R5	R5	R5	4	2.21879	1.76557	1.82862	-1.33215	-2.91904	-2.34152	0.957955	0.125295	0.517427	2.45541	3.02745
AF391231	36.2645	R5	R5	R5	4	2.14071	1.5161	1.36217	-0.680657	-3.48563	-2.56077	0.6674	0.115207	0.364109	2.38718	2.81102
AF391232	37.1366	R5	R5	R5	4	-0.450534	1.29119	0.282042	0.256766	-1.12966	-0.769147	0.56527	0.237506	0.560911	0.513104	1.92971
AF391233	60.1017	R5	R5	R5	4	-2.44536	2.65554	-1.37855	0.510758	-1.53285	-0.760738	0.741778	0.352592	0.557421	-1.02151	0.159222
AF391234	74.4913	R5	R5	R5	4	-1.16399	2.46586	-0.95906	0.257711	-0.817868	-0.721337	0.571104	0.335961	0.517307	-0.453911	0.0388905
AF391235	94.6948	R5	R5	R5	4	0.0514115	2.20822	0.0246254	-0.501359	0.984143	-0.0169126	1.10853	0.337699	0.769179	0.677802	1.85013
AF391236	94.6948	R5	R5	R5	4	-0.119181	2.0601	-0.056609	-0.155446	1.5809	0.360668	1.27546	0.54189	0.963564	0.707442	1.98762
AF391237	94.6948	R5	R5	R5	4	0.00291188	2.15415	-0.228626	0.0803325	1.4731	0.111549	1.29732	0.647925	1.03448	0.611673	1.8839
AF391238	17.8052	R5	R5	X4	4	1.06204	2.2957	0.468038	-0.712612	0.365485	-0.872312	0.55533	-0.238163	0.483706	0.873118	2.52828
AF391240	87.064	R5	R5	R5	4	-1.41247	1.41178	-0.133025	-0.355786	-0.547272	-1.56082	0.628839	0.116869	0.450818	-0.589052	-0.430432
AF391241	87.064	R5	R5	R5	4	-0.966185	1.52749	-0.102885	0.357098	-0.51162	-1.1087	0.638263	0.193099	0.543128	-0.373231	-0.155474
AF391242	93.532	R5	R5	R5	4	-0.41303	1.68945	0.573421	-0.655014	-0.495301	-1.1193	0.621008	0.456068	0.563308	0.71663	0.703984
AF391243	58.7936	R5	R5	R5	4	-0.00132855	1.50893	-0.372019	-0.678116	0.134988	-0.071484	0.707495	0.452552	0.650016	-0.00501374	0.561379
AF391244	58.7936	R5	R5	R5	4	-0.00132855	1.50893	-0.372019	-0.678116	0.134988	-0.071484	0.730486	0.478803	0.662684	-0.00501374	0.561379
AF391245	21.2936	R5	R5	R5	4	-1.24479	1.46492	0.651424	-1.02582	-0.761333	-0.526231	0.454085	0.249914	0.424939	0.389416	0.412188
AF391246	21.2936	R5	R5	R5	4	-1.63292	1.3079	0.442584	-1.32023	-0.694808	-0.417494	0.282866	0.0814913	0.222598	0.0968077	0.241596
AF391247	73.1831	R5	R5	R5	4	-1.30399	1.59428	0.202696	0.0960495	-0.888344	-1.00886	0.689793	0.418023	0.525124	0.316082	0.476348
AF391248	73.1831	R5	R5	R5	4	-1.7201	1.61084	-0.0211899	-0.127007	-0.706339	-0.80405	0.707252	0.457187	0.571047	0.338743	0.126691
AF391249	68.6773	R5	R5	R5	4	-1.50677	1.51288	-0.199525	1.16352	-1.34776	-1.06908	1.02096	0.372594	0.727998	-0.565799	0.593775
AF391250	21.2936	R5	R5	R5	4	-0.216429	1.96177	-1.17503	2.13607	0.0521954	-0.783175	0.773911	0.146842	0.569366	-0.900929	0.963337
AF407149	13.5901	NA	R5	X4	3	-2.17371	-1.23045	-0.563124	4.1718	-0.459043	-0.500205	-0.313438	-0.51637	-0.174894	-1.99802	-2.81924
AF407150	13.5901	NA	R5	X4	3	-2.42671	-1.17777	-0.648825	4.55037	-0.123164	-0.283462	-0.343634	-0.418122	-0.0904735	-2.10756	-2.75049
AF407153	90.7703	R5	R5	R5	3	-3.34995	-0.406833	-1.56541	3.39759	-1.56617	-1.9696	0.000283765	0.715712	0.482191	-2.44568	-1.93477
AF407154	49.782	R5	R5	R5	3	-1.866	-0.852315	-0.724374	2.80661	-0.223106	-1.40305	0.665	0.669393	0.49333	-0.995453	-1.06392
AF407155	49.782	R5	R5	R5	3	-2.00902	-0.870331	-0.797144	2.8547	-0.248207	-1.39094	0.666828	0.693375	0.496828	-1.13486	-1.03695
AF407157	7.04942	NA	X4	X4	4	-4.5903	-1.30813	-2.68667	4.14384	-3.32854	-2.92611	0.69162	1.29687	0.733891	-3.61818	-3.70443
AF407161	99.2006	R5	R5	R5	3	-4.49875	-1.39567	-2.05469	-0.801514	-3.27241	-3.60848	0.618684	-0.0641606	0.0870953	-3.61022	-4.00491
AF407162	96.2936	R5	R5	R5	3	-5.286	-1.59548	-2.31953	-0.718062	-3.08721	-3.59717	-0.581004	0.202362	0.269717	-4.1717	-4.50438
AF407418	1.74419	NA	NA	NA	3	0.73897	0.307128	0.736176	5.84625	0.841032	0.671357	0.664836	-0.426203	0.0204553	0.883374	1.80128
AF408632	25.218	R5	R5	R5	4	-1.05519	-0.148305	-0.754529	0.553233	1.00155	0.794308	0.0443835	-0.230264	-0.227947	-0.794965	0.154393
AF411964	17.8052	R5	R5	X4	4	-0.303431	0.286977	0.118872	2.74154	-0.587446	-0.436997	0.323511	-0.0378031	0.156627	-0.990007	0.816134
AF411965	44.8401	R5	R5	R5	4	-2.32241	0.0611227	-0.553968	-0.195576	-1.69296	-2.19053	-0.0279635	-0.0366088	0.123249	-1.31162	-0.836117
AF411966	0.290698	X4	X4	X4	4	-0.614963	1.25934	0.494355	1.72328	-0.0332056	-0.517982	0.425519	0.0653578	0.472967	0.745961	1.18876
AF411967	0.290698	X4	X4	X4	4	-0.549361	1.32793	0.19755	1.93576	-0.740465	-0.783798	1.01729	0.476471	0.935333	0.595534	0.854336
AF413987	17.1512	NA	NA	NA	5	-1.1959	-0.48701	-0.754878	3.09529	-0.615492	-1.27126	-0.156133	0.0971906	0.0216895	-1.90768	-1.54082
AF414006	42.2238	R5	R5	R5	5	-2.17487	-1.33044	-2.44021	-2.12652	1.38377	-0.164789	-0.479344	-0.983124	-0.421837	-1.80032	-0.669281
AF423756	1.16279	X4	X4	X4	4	-0.694297	-0.841098	-0.430354	1.56354	-0.303606	-0.715132	-0.301797	-1.21256	-0.493041	-0.42241	0.960865
AF442565	95.2762	R5	R5	R5	4	-2.4367	-0.931103	-0.496402	0.107749	-0.856139	-0.776562	0.0419325	0.15486	0.306335	-2.06429	-1.95473
AF442566	9.6657	NA	X4	X4	4	-2.03478	-0.454755	-0.65256	0.0213494	-0.0747255	-0.288721	-0.130501	-0.611522	-0.262412	-1.47316	-0.967445
AF442569	98.9099	R5	R5	R5	4	-2.38514	-0.883687	-0.621519	3.42196	-0.165887	-0.252342	0.279884	0.595325	0.50451	-1.50376	-1.90081
AF442570	24.0552	R5	R5	R5	4	-1.88446	-0.425116	-1.80615	2.75873	-2.53057	-2.72071	-0.055626	0.0483204	-0.105021	-2.20336	-0.948483
AF443074	73.9099	R5	R5	R5	4	0.792086	1.19717	-0.185795	0.503253	-0.907792	-0.991464	0.848151	0.111606	0.543289	0.229813	1.34371
AF443075	17.8052	R5	R5	X4	4	-0.837131	1.00526	-0.33873	0.00457346	-1.8501	-0.982586	0.895789	0.43624	0.714379	-0.174433	0.442513
AF443076	45.1308	R5	R5	R5	4	-0.820767	1.66732	0.191916	1.55961	-0.994631	-0.785835	0.739857	0.254644	0.694823	0.644471	1.06984
AF443077	13.0087	NA	R5	X4	4	-0.200961	1.18687	-0.0104515	2.65415	-0.450022	-1.09374	0.80868	0.221238	0.652176	-0.0900694	0.450313
AF443078	83.0669	R5	R5	R5	4	-0.451779	1.48141	-0.778722	0.408118	1.36635	1.04333	0.508461	-0.0858895	0.45357	-0.584216	1.08501
AF443079	78.125	R5	R5	R5	4	-0.373284	1.61597	-0.330239	-1.32681	-1.13162	-1.44468	1.12247	0.774195	1.0688	-0.149434	0.202393
AF443080	91.7878	R5	R5	R5	4	-1.15903	1.60874	-0.30084	-0.486527	-1.23543	-0.873325	0.627303	-0.14983	0.166781	-0.169889	1.16963
AF443081	89.1715	R5	R5	R5	4	0.0457424	2.20754	0.199232	0.193352	-0.328631	-0.762112	0.430226	-0.166586	0.164085	0.463314	1.37933
AF443082	44.5494	R5	R5	R5	4	0.0579057	1.49397	0.404141	-0.886312	-0.675194	-1.20411	0.652529	-0.237	0.275163	0.378187	0.912474
AF443083	83.2122	R5	R5	R5	4	0.659182	2.08303	-0.205888	2.29939	-0.0624264	-0.724828	0.477645	0.129109	0.600348	0.451184	1.17549
AF443084	99.2006	R5	R5	R5	4	-1.55802	2.13249	-1.23629	0.947815	-2.00112	-1.09854	0.584883	0.188415	0.381254	-1.41504	-0.0770086
AF443085	50.5087	R5	R5	R5	4	2.80365	2.35093	0.688168	2.86133	-0.850358	-0.579939	1.13362	0.639287	0.864592	1.54455	3.22133
AF443086	48.7645	R5	R5	R5	4	0.453113	1.34489	-0.534867	-0.330429	-0.975514	-1.20887	0.679002	0.0189813	0.480735	0.111801	0.829147
AF443087	83.0669	R5	R5	R5	4	-1.05947	1.89321	-1.34758	2.53692	-1.07782	-0.961838	0.927414	0.722374	0.82784	-0.833022	0.831034
AF443088	81.3227	R5	R5	R5	5	0.179683	1.8188	-0.479253	-1.8496	0.102516	-0.79673	1.18989	0.679738	0.852766	0.122124	0.989591
AF443089	91.7878	R5	R5	R5	5	-1.06608	2.18464	-0.841062	-1.61482	-1.18617	-0.902965	0.581137	0.00314405	0.312693	-1.04624	-0.0209754
AF443090	41.6424	R5	R5	R5	5	1.66641	1.80514	0.486198	0.0843875	-1.1136	-0.702471	0.672058	0.329784	0.455231	0.95454	2.0179
AF443091	73.1831	R5	R5	R5	5	-0.90167	1.56591	-0.124674	0.690696	-1.93666	-1.44362	0.605151	0.0285012	0.50747	0.27652	0.618122
AF443092	83.5029	R5	R5	R5	5	-0.982537	1.07017	-0.342191	-0.72273	0.184095	-0.119244	0.618684	-0.0641606	0.0870953	0.226867	0.0999224
AF443093	64.0262	R5	R5	R5	5	-1.78523	1.53805	-0.694862	3.01901	-0.0953753	-0.728526	1.14359	0.687036	1.04163	-0.925593	0.388562
AF443094	26.8169	R5	R5	R5	5	-1.44508	1.67542	-1.21178	0.504473	0.692547	0.0773551	0.851933	0.322271	0.719566	-0.362385	0.341129
AF443095	83.0669	R5	R5	R5	5	-0.374955	2.11461	-0.875064	-0.944156	-0.513034	-0.930815	0.332596	0.451187	0.566806	0.0893728	0.981992
AF443096	73.1831	R5	R5	R5	5	-1.24439	1.3198	0.0871028	-1.02408	-2.22158	-1.496	1.09022	0.314852	0.781383	0.185476	0.298262
AF443097	20.7122	R5	R5	R5	5	1.123	1.29022	-0.220513	1.67694	-1.14204	-1.12783	0.682259	-0.336092	0.364477	0.226336	1.94512
AF443098	46.0029	R5	R5	R5	5	-0.56252	2.11391	-0.337381	-0.96516	0.158895	-0.3716	0.769749	0.174075	0.657211	0.0166435	0.117369
AF443099	92.6599	R5	R5	R5	5	0.473042	2.07698	0.00869603	-0.162584	-0.908511	-0.83951	0.876444	0.637602	0.859169	0.215095	1.51906
AF443100	83.0669	R5	R5	R5	5	0.322554	1.17367	1.03444	0.675419	0.294026	0.0399712	1.01993	0.654854	0.865465	1.19789	1.49064
AF443101	78.9971	R5	R5	R5	5	0.674743	1.76733	-0.0894408	0.562923	-1.01204	-0.410061	0.959186	0.661373	0.9691	0.167763	1.05802
AF443102	42.5145	R5	R5	R5	5	-1.71322	1.66559	-0.287637	0.513959	-2.00637	-1.12226	0.515524	0.571412	0.617908	-0.148863	0.548184
AF443103	71.2936	R5	R5	R5	5	0.323556	1.26001	-0.179236	1.2366	-0.308147	-1.05915	0.912356	0.471509	0.685975	-0.231445	1.77023
AF443104	20.5669	R5	R5	R5	5	-1.25872	1.9737	-0.235314	-0.899547	-1.0697	-0.583046	1.13158	0.802227	0.965308	0.35847	1.57129
AF443105	33.7936	R5	R5	R5	5	-0.930166	1.19082	0.678197	1.2038	0.551908	0.183245	0.369081	0.519149	0.793404	1.03819	2.50256
AF443107	97.0203	R5	R5	R5	5	-0.413364	1.5178	-1.10395	-0.678375	-1.00655	-1.1848	1.08789	0.864077	0.763745	-0.968752	-0.26094
AF443108	35.1017	R5	R5	R5	5	-0.993009	1.3855	0.269495	1.36401	0.0822913	-0.375368	1.04663	0.907542	0.917846	0.350637	0.623728
AF443109	77.689	R5	R5	R5	5	1.00347	1.98925	0.58807	-0.383186	0.467561	-0.19532	0.886721	0.336494	0.784675	0.731144	1.75108
AF443110	90.9157	R5	R5	R5	5	-0.614549	1.63794	-0.719106	1.76676	-0.770774	-0.652054	0.829066	0.476553	1.02165	-0.0839913	0.832465
AF443111	10.5378	NA	R5	X4	5	-1.08648	1.42138	-0.814044	1.46297	-1.48893	-1.35342	0.710199	0.389924	0.640062	-1.18809	0.103632
AF443112	82.9215	R5	R5	R5	5	0.172716	2.26532	0.0667989	0.489862	0.344279	-0.405985	0.549818	-0.053703	0.349603	0.260481	1.16837
AF443113	73.9099	R5	R5	R5	5	-1.32595	2.12323	-0.678629	2.01228	-0.120472	-0.724953	1.03148	0.22588	0.7395	-0.70507	0.609629
AF443114	35.2471	R5	R5	R5	5	0.1826	1.51671	-0.317135	1.78484	0.731742	-0.176185	0.561363	0.0408132	0.365759	0.677039	0.730978
AF443115	74.9273	R5	R5	R5	5	-0.145009	1.81946	-0.146924	-0.255105	-1.38985	-0.988409	0.826758	0.234886	0.354651	0.404091	1.00475
AF457051	43.2413	R5	R5	R5	4	-1.25577	-0.606244	0.783368	2.55766	1.78675	1.02113	-0.151315	-0.762677	-0.0846164	-0.306591	1.04943
AF457052	13.7355	NA	R5	X4	5	-1.969	-1.58112	-0.880683	3.27318	-1.85194	-2.12914	0.305763	-0.231557	-0.207693	-1.04638	-1.43094
AF457053	19.4041	R5	R5	X4	5	-1.85445	-0.534388	-0.382552	0.960405	-1.6761	-2.32021	-0.425835	-0.712819	-0.23522	-1.2227	-1.39126
AF457054	42.3692	R5	R5	R5	5	-1.28014	1.37938	-0.26038	0.454162	-0.676818	-0.425328	0.981252	0.94227	0.911468	-0.542565	-0.133786
AF457055	23.4738	R5	R5	R5	5	-2.57851	-0.417698	-1.51014	-0.685417	-1.34625	-1.88587	0.120345	-0.0524995	0.198695	-2.17201	-1.10521
AF457056	10.5378	NA	R5	X4	5	-2.10554	-0.670042	-1.00074	1.86152	-0.357181	-1.09876	0.532748	0.216279	0.39417	-2.21139	-2.54317
AF457058	40.3343	R5	R5	R5	5	-1.89674	-0.837065	1.16239	-1.31678	0.488373	0.0414204	-0.0443466	-1.02775	-0.386244	0.0163082	0.898754
AF457059	90.7703	R5	R5	R5	4	-1.56388	-0.650488	-1.2015	1.77075	-1.65752	-2.61381	0.264587	0.407151	0.347922	-2.18327	-0.73377
AF457061	86.8459	R5	R5	R5	5	-0.332465	0.899723	-0.531797	-0.627659	-0.110477	-1.11156	0.750072	0.495061	0.537966	-0.587878	0.816362
AF457062	20.9302	R5	R5	R5	4	-2.24393	-0.37413	-1.33343	1.97727	-1.34419	-1.55323	0.618684	-0.0641606	0.0870953	-1.98731	-1.8388
AF457063	86.8459	R5	R5	R5	4	-2.34735	-0.818919	-1.0272	-1.19499	-2.02019	-2.80429	0.304925	-0.0849317	0.180777	-2.2468	-1.85804
AF457065	91.7878	R5	R5	R5	4	-2.04928	-0.675192	-1.09681	-0.686495	-2.83681	-2.83165	0.0183996	0.277578	0.17502	-2.12989	-1.59516
AF457066	95.8576	R5	R5	R5	5	-2.36675	-0.88791	-1.89557	-0.888236	-2.13592	-2.28613	0.422258	0.206901	0.313459	-2.2102	-1.74999
AF457068	40.625	R5	R5	R5	5	-2.81341	-1.29297	-1.19102	-2.07315	-1.6626	-2.43857	0.256806	0.674173	0.444235	-1.57823	-1.65592
AF457069	94.5494	R5	R5	R5	5	-3.58668	-1.5361	-1.75378	-2.78604	-1.67129	-2.50089	-0.0829337	0.28902	0.338125	-2.74091	-2.96786
AF457070	90.9157	R5	R5	R5	5	-2.86403	-0.961419	-1.20529	0.965107	-1.02234	-1.76438	-0.284511	0.0964823	0.0439085	-2.74521	-2.34767
AF457072	1.96221	X4	X4	X4	4	-2.79368	-0.792887	0.747674	0.427116	0.865058	0.841017	-0.109197	-0.676214	-0.249701	-0.724741	0.653826
AF457073	91.7878	R5	R5	R5	4	-2.10836	-0.637057	-1.42246	0.422247	-1.45751	-1.95235	0.568981	0.894833	0.542632	-2.55888	-2.01773
AF457075	11.5552	NA	R5	X4	4	-3.15612	-0.841133	-1.25974	1.9578	-1.20943	-1.87214	-0.0134243	0.173933	0.0206014	-2.51627	-1.93532
AF457077	38.2994	NA	NA	NA	5	-3.57806	-0.963247	-1.22786	1.41436	-2.49031	-2.52455	-0.343314	-0.279071	-0.230177	-2.66598	-2.79286
AF457079	27.3983	R5	R5	R5	5	-2.62341	-0.760592	-1.44565	-0.511034	-1.02904	-1.70688	0.298479	0.803715	0.456143	-2.55635	-2.53851
AF457080	6.90407	NA	X4	X4	5	-2.74177	-0.158022	-1.23024	-0.645649	-0.585608	-1.69754	-0.429851	-0.307536	-0.228566	-2.36897	-2.30759
AF457081	49.3459	R5	R5	R5	5	-1.92859	-0.564652	-1.48973	-0.560102	-1.58702	-2.01578	0.277883	0.658225	0.450229	-2.57234	-1.212
AF457082	89.1715	R5	R5	R5	5	-2.5192	0.0556983	-1.70119	0.567841	-1.74529	-1.68268	0.462314	-0.0222009	0.258471	-2.40808	-2.5938
AF457083	98.6192	R5	R5	R5	5	-3.41722	-0.741507	-1.31465	0.572895	-2.82504	-2.79344	0.439095	0.70642	0.658652	-1.92035	-2.08987
AF457084	87.4273	R5	R5	R5	5	-1.77134	-0.61935	-0.963385	0.33516	-1.8473	-1.93375	0.520113	0.494303	0.509355	-1.3697	-0.379284
AF457085	98.4738	R5	R5	R5	5	-1.64967	0.865994	-0.205715	-0.669129	0.867889	-0.413713	0.686309	-0.0324089	0.469983	-0.296778	-0.302564
AF457086	42.3692	R5	R5	R5	5	-2.83957	-0.500724	-1.41396	1.92698	-2.51049	-2.24739	0.608391	0.938174	0.696174	-2.32693	-2.38451
AF457087	28.2703	R5	R5	R5	5	-1.6983	-0.582717	-1.35553	1.48007	-3.35559	-2.35487	0.234586	0.350673	0.340305	-2.18604	-0.883399
AF457088	71.1483	R5	R5	R5	5	-2.2469	-0.515866	-1.04057	1.16308	0.850142	-1.2932	0.295773	0.911357	0.585764	-1.8147	-2.66129
AF457090	42.6599	R5	R5	R5	5	-1.38701	-0.993267	1.0011	3.85756	2.1004	1.06466	0.453738	-0.557602	0.0102271	0.126449	-0.331797
AF457101	42.3692	R5	R5	R5	2	-3.41031	-0.295451	-1.19841	-1.39549	-0.281587	-0.345878	0.0247561	-0.123138	0.00601059	-1.8141	-1.58256
AF460972	49.3459	R5	R5	R5	4	-1.67185	-0.168727	-0.30351	1.84524	-0.873767	-1.6794	-0.080784	-0.0971707	0.116585	-1.31029	-0.635283
AF460974	25.3634	R5	R5	R5	4	-1.33	-0.232652	-0.83241	2.28638	-1.89987	-1.63202	0.399267	0.589651	0.562442	-1.3763	-0.206748
AF484479	41.6424	R5	R5	R5	4	-1.9277	-1.13727	-0.668172	0.533462	-1.5826	-1.89982	0.0180876	-0.126181	0.144392	-1.22985	-1.40491
AF484481	10.2471	NA	R5	X4	4	-1.23544	-0.687632	0.346221	0.726416	1.54874	0.429754	0.0991534	-0.102644	0.225134	-0.528449	0.757762
AF484482	95.5669	R5	R5	R5	4	-2.19409	-0.566906	-0.179095	-1.67475	-0.89661	-1.56871	0.204361	-0.446593	-0.165357	-1.13841	0.135798
AF484483	9.6657	NA	X4	X4	4	-1.56055	-0.557094	0.455618	0.0724403	2.0999	1.19846	-0.0844514	-0.304702	-0.00744852	-1.09756	-0.361257
AF484485	4.65116	X4	X4	X4	4	-1.20803	-0.574845	1.32942	2.35774	1.79759	0.859727	0.613775	0.141679	0.377772	-0.592086	0.798305
AF484486	91.7878	R5	R5	R5	4	-1.63312	-0.339755	0.776185	0.416198	1.66254	0.739658	0.129447	-0.584192	-0.025755	-0.288856	1.25202
AF484487	5.01453	NA	X4	X4	4	-1.58869	-0.804223	0.957538	0.564867	0.833904	0.848978	0.494422	0.264357	0.461457	-0.483623	1.10823
AF484488	43.3866	R5	R5	R5	4	-1.87906	-0.900606	0.0752617	-0.0284215	-0.154576	-0.00470543	0.618684	-0.0641606	0.0870953	-1.38797	-1.37957
AF484489	1.74419	NA	NA	NA	4	-1.14956	-0.613663	0.598241	3.25208	2.0406	1.14696	0.227544	0.29635	0.423835	-1.32222	0.321719
AF484490	2.97965	X4	X4	X4	4	-0.683008	-0.734237	1.29188	2.4414	1.32313	0.651459	0.167307	-0.418759	0.0219384	0.447994	1.15204
AF484491	19.1134	R5	R5	X4	4	-1.35278	-0.328489	-0.566524	-0.182514	-0.0745032	-1.87347	0.211245	0.228168	0.3789	-0.883364	-1.1511
AF484492	92.3692	R5	R5	R5	4	-1.98377	-1.48122	-0.317035	1.40686	0.0944192	-0.399037	-0.674479	-0.785248	-0.535921	-1.32051	-0.378095
AF484493	58.3576	R5	R5	R5	4	-3.64509	-0.495744	-2.08583	0.909807	-2.70895	-2.32195	0.225419	0.0175952	0.0188103	-3.31281	-2.44949
AF484494	63.0087	R5	R5	R5	4	-2.21886	-0.893054	1.06749	0.479563	1.18535	0.536218	0.240919	0.106688	0.299006	-1.05169	-0.0493802
AF484495	2.5436	X4	X4	X4	4	-1.38452	-0.30898	1.22577	1.76201	1.21225	0.755492	0.291625	-0.098507	0.225162	-0.172616	0.828907
AF484496	83.7936	R5	R5	R5	4	-0.858702	-0.659374	-0.383685	0.998886	-1.27031	-0.860179	0.382962	-0.31138	-0.0258172	-1.92915	-0.527353
AF484497	49.0552	R5	R5	R5	4	-2.52169	-0.849355	0.354848	0.406331	1.73224	0.710951	0.336343	-0.0513977	0.188075	-0.991746	-0.211743
AF484498	8.93895	NA	X4	X4	4	-2.00317	-0.268337	1.3139	0.333554	1.48546	0.957651	0.0428983	-0.666738	-0.0956234	-0.537837	0.708183
AF484499	8.13953	NA	X4	X4	4	-1.91957	-0.66001	0.71412	-0.228731	1.78758	0.84585	0.0368936	-0.129982	0.0600322	-0.879936	0.942983
AF484500	5.30523	NA	X4	X4	4	-2.13496	-0.596402	1.25	1.8108	1.70128	0.712905	0.31646	-0.0574933	0.278613	-0.226194	0.817896
AF484501	89.1715	R5	R5	R5	4	-0.784888	-0.0844022	-1.6	2.12168	-3.01506	-2.61762	1.09652	0.996587	0.838879	-1.91456	-0.399007
AF484502	17.8052	R5	R5	X4	4	-0.75588	-1.12063	2.23676	-1.03952	-0.716413	0.752321	0.027771	-0.22012	0.0229051	2.1389	2.52794
AF484503	19.1134	R5	R5	X4	4	-2.16082	-0.707899	-0.527881	0.219455	0.288012	-0.710478	0.452119	0.592403	0.387973	-1.57921	-1.69268
AF484504	0	NA	NA	NA	4	-1.07214	-0.765133	1.39153	2.65816	1.7042	0.834985	0.141715	-0.311238	0.033543	0.35802	0.288479
AF484505	65.7703	R5	R5	R5	4	-1.96457	-0.784342	0.79711	-0.261992	1.82531	1.04711	0.251908	-0.245698	0.0218818	-0.348764	0.157552
AF484506	1.74419	X4	X4	X4	4	-1.54398	-0.667243	0.222518	0.559921	1.74777	0.754014	0.156805	-0.361574	0.0816473	-0.676843	0.454713
AF484507	96.7297	R5	R5	R5	4	-2.74611	-0.717172	-0.986238	0.972097	-1.05945	-2.22286	-0.100192	0.0788333	0.146614	-1.78892	-0.847329
AF484508	73.1831	R5	R5	R5	4	-1.64821	-0.04079	-0.820601	0.787231	-1.19867	-1.26492	0.312516	0.0925957	0.0474121	-1.67503	-1.04829
AF484509	31.6134	R5	R5	R5	4	-2.70205	-0.547257	-1.75502	1.6436	-3.01468	-2.68228	0.0109055	0.365925	0.262739	-2.392	-1.06435
AF484510	21.0029	R5	R5	R5	4	-0.960156	-0.956542	0.469419	2.05567	1.46161	0.821569	-0.283744	-0.762926	-0.211084	-0.866968	0.750392
AF484511	39.4622	R5	R5	R5	4	-1.21486	-0.428385	0.315276	1.21758	1.91714	0.538243	0.0583687	-0.110547	0.0565869	-0.483367	0.558254
AF484512	87.5727	R5	R5	R5	4	-2.76013	-0.788788	-1.12546	1.4391	-1.25823	-1.83046	0.265563	0.144426	0.245562	-1.71082	-0.9975
AF484513	28.125	R5	R5	R5	4	-0.854809	-0.19012	0.993394	0.584719	1.01758	0.561532	0.445446	0.142647	0.547336	-0.596312	0.628586
AF484514	95.5669	R5	R5	R5	4	-1.92289	-0.626122	0.860468	0.595139	0.166116	0.055019	-0.120104	-0.784968	-0.529415	-0.312337	0.462816
AF484515	2.61628	X4	X4	X4	4	-2.34621	-0.604	0.671318	1.19183	1.54933	0.755681	0.140362	-0.0450371	0.199513	-0.602828	-0.600816
AF484519	42.6599	R5	R5	R5	4	-0.88354	-0.495161	1.13145	0.560139	-0.19543	0.279592	-0.213016	-0.926092	-0.186575	0.218677	1.18789
AF484521	92.9506	R5	R5	R5	4	-1.83012	-0.705046	1.17177	0.294074	1.6449	0.725627	0.40013	0.158822	0.319258	-0.324256	0.730841
AF484522	0	NA	NA	NA	4	-1.81178	-0.318204	0.60263	1.19598	2.30013	1.27176	0.255792	-0.0546692	0.164029	-1.77778	0.965835
AF490512	21.2936	R5	R5	R5	1	-1.43527	-1.85514	-1.64222	-0.852714	0.813983	0.429842	-0.757513	-1.11507	-0.503622	-0.682817	0.59996
AF516184	23.9099	R5	R5	R5	4	-1.83758	-0.946104	-0.837853	-3.65052	-0.723247	-0.98785	0.047564	-0.327668	-0.0977436	-0.787981	0.203702
AF529573	7.84884	NA	X4	X4	5	-1.90134	-1.18833	-1.45289	-1.96855	0.639377	-0.10642	-0.00475703	-0.25045	0.136498	-1.12427	0.240422
AF530576	1.74419	X4	X4	X4	4	-3.4694	-0.899609	-1.59992	-0.701202	1.59066	0.00748595	0.154951	-0.253981	-0.0719155	-1.60966	-0.934276
AF538302	67.3692	R5	R5	R5	4	-1.39479	-1.41322	-0.359896	-0.773946	0.992558	0.881953	-0.531739	-0.836149	-0.325672	0.332806	0.723594
AF538303	66.4971	R5	R5	R5	4	-2.0191	-1.7609	-1.22925	0.0990729	0.0329971	0.0341257	-0.267098	-1.06317	-0.24564	-0.816511	0.552322
AF538304	68.6773	R5	R5	R5	3	-1.68082	-1.32374	-1.16666	-2.7864	-0.991714	0.00702363	-0.15452	-0.494319	-0.158912	-0.776807	0.598781
AF538305	10.5378	NA	R5	X4	3	-0.246137	-1.00922	-1.63179	-1.81282	1.46966	0.516536	-0.304203	-1.27327	-0.454906	-0.484095	0.735386
AF538306	82.4855	R5	R5	R5	3	-1.98382	-1.61005	-1.70417	-2.37214	-1.49318	-0.29531	-0.248709	-0.697997	-0.261434	-1.02251	-0.254322
AF538307	1.81686	X4	X4	X4	3	-1.53045	-1.47951	-0.861664	0.0484137	0.582733	0.717166	-0.229313	-0.870441	-0.368364	-0.613762	0.718502
AF539404	98.0378	R5	R5	R5	4	-1.79628	0.729418	-0.589342	-0.614978	-1.99455	-1.97062	0.560105	0.149234	0.310556	-0.773269	-0.0125981
AF539405	93.532	R5	R5	R5	1	-3.30365	-0.960319	-1.73578	2.74004	-3.35227	-3.17335	0.175876	0.724012	0.34952	-2.68099	-2.42801
AF539406	98.0378	R5	R5	R5	3	-1.96612	0.323665	-0.98128	-0.646147	-2.30915	-2.13594	0.566536	0.120674	0.258604	-1.35603	-0.716113
AF544007	74.3459	R5	R5	R5	4	-1.6965	1.61259	2.09717	-3.10696	-2.07799	-1.60869	0.454732	-0.0204629	0.361122	1.96156	3.00508
AF544008	90.3343	R5	R5	R5	4	3.3813	0.806334	2.52382	-3.53866	-3.50794	-2.58318	0.153764	-0.197467	0.189117	1.21704	-0.230753
AJ006022	17.8052	NA	NA	NA	3	-0.344794	0.41817	0.547757	5.95577	3.07889	1.00027	0.587349	0.131134	0.428832	0.594449	1.28199
AJ006287	0.581395	X4	X4	X4	2	-1.8544	-2.1006	-2.57052	-2.22092	0.32577	0.374023	-0.200109	-1.12288	-0.309557	-1.2391	-0.190913
AJ239083	NA	NA	NA	NA	4	0.520347	0.409019	0.734702	4.99385	0.567818	0.226622	-0.345684	-1.1238	-0.674014	0.684363	1.53736
AJ245481	98.9099	R5	R5	R5	3	-0.748571	0.0144722	0.138936	1.29688	0.186151	-0.890206	-0.253166	-0.251265	-0.289146	-0.0475143	0.727255
AJ249235	61.1192	R5	R5	R5	4	-1.06733	-0.439913	-0.760241	2.00535	-0.33011	-0.4314	0.210106	0.349138	0.462525	-0.908057	-1.12332
AJ249236	47.0203	R5	R5	R5	3	-0.380739	0.42074	-0.21897	2.95063	-0.727558	-0.740581	-0.199452	-0.816648	-0.393962	-0.192923	1.22463
AJ249237	20.8576	R5	R5	R5	3	-0.387062	-0.0330277	0.396489	0.193445	1.69561	0.700708	-0.069422	-0.0790974	0.181159	0.1288	0.682806
AJ249238	96.2936	R5	R5	R5	4	-0.824582	-0.34241	-0.644198	0.664613	-0.182714	-0.263676	0.0523054	-0.0424325	-0.0133382	-1.04094	-0.575499
AJ249239	38.0087	R5	R5	R5	4	-1.72569	-0.154965	-0.601425	0.939246	-0.00561219	-0.518369	0.0194033	-0.156601	0.0846081	-1.33528	-0.648853
AJ251056	49.782	R5	R5	R5	4	-1.3578	0.0311959	-0.690573	1.1323	-1.61528	-1.41141	0.117872	-0.366599	-0.235101	-0.940181	-0.332508
AJ251057	20.8576	R5	R5	R5	4	-2.5233	-0.387079	-0.0637416	-1.61372	-0.349691	-1.20227	0.0949974	-0.340341	-0.244914	-0.284497	-0.999165
AJ271445	1.96221	X4	X4	X4	1	-2.60012	-1.43449	-1.68619	-2.20812	1.71714	0.805128	-0.607824	-1.03251	-0.629467	-1.12687	0.200162
AJ276595	73.1831	R5	R5	R5	3	-0.745466	0.505018	-0.0448467	-1.03157	-1.63049	-1.27278	0.35168	0.183673	0.386136	-0.00628406	0.334597
AJ276596	13.2994	NA	R5	X4	3	-0.324925	0.410551	0.334331	0.138754	-0.138258	-1.11334	0.154672	-0.12822	0.120124	-0.436096	0.762696
AJ277818	1.74419	NA	NA	NA	3	-1.16642	0.394012	0.444672	2.00053	-0.822184	-1.16739	0.605456	0.793381	0.492411	-0.455996	-0.317001
AJ277819	13.8081	NA	R5	X4	3	-2.39973	-0.61434	-0.67217	1.54652	-1.84387	-0.791123	0.281689	-0.243621	-0.0193666	-1.00751	-0.131658
AJ277820	5.01453	NA	X4	X4	2	-1.6847	-0.876689	1.06613	-0.537514	1.52364	0.816988	-0.146501	-0.741145	-0.224333	-0.901674	1.0168
AJ277821	11.5552	NA	R5	X4	3	-0.835797	-1.32807	-0.912612	-0.445986	0.464679	-0.0553058	0.157341	-0.449134	0.122454	-0.471379	0.341869
AJ277822	57.9215	R5	R5	R5	2	-2.10098	-0.502189	-1.40838	-0.583649	-1.8608	-1.69015	0.325662	-0.0209713	0.213496	-1.78714	-2.0768
AJ277824	30.1599	R5	R5	R5	3	0.131261	0.220822	0.913273	0.791331	-0.880472	-0.668724	0.0345544	0.146291	0.144485	0.491442	0.122844
AJ286133	63.5901	R5	R5	R5	4	-1.17133	0.0464567	-0.0374341	1.22738	-2.27393	-2.34877	0.434326	0.492916	0.438122	-0.69472	-1.27255
AJ288981	97.1657	R5	R5	R5	4	-0.759029	0.0960775	0.490752	0.926961	0.313662	-0.875242	0.172471	-0.220703	0.0585672	-0.515916	0.0765462
AJ288982	89.1715	R5	R5	R5	3	-0.139235	0.164958	1.01733	1.82646	0.212105	-0.44702	-0.30142	-0.813883	-0.393779	-0.112541	0.84908
AJ291718	38.0087	R5	R5	R5	4	-0.222698	0.0765088	0.65152	1.05473	1.19659	-0.0691551	-0.0369705	-0.178012	0.0954854	-0.104211	0.104703
AJ291719	24.2006	R5	R5	R5	4	-1.44125	-0.349707	-0.248312	-0.587235	1.14417	-0.271908	0.101465	0.0353339	0.0516592	-0.464638	-0.139988
AJ291720	42.3692	R5	R5	R5	4	-0.263801	0.0387501	0.435446	0.983404	1.10279	0.327867	-0.238388	-0.987451	-0.344946	-0.384459	0.222534
AJ302646	100	NA	NA	NA	4	0.94861	0.380507	0.969635	4.8655	0.127761	0.48559	0.618684	-0.0641606	0.0870953	1.09053	2.055
AJ302647	NA	NA	NA	NA	4	0.706335	0.373957	0.656411	4.22451	0.536695	0.793909	0.118752	-0.641578	-0.269522	1.04696	1.97428
AJ320484	0	NA	NA	NA	3	-1.04021	-0.693486	1.31418	2.12106	2.14074	1.04866	0.0674049	-0.420904	-0.165546	0.0871511	0.0543318
AJ401034	95.2762	R5	R5	R5	4	-0.812508	-0.0915063	-0.486099	2.29677	-0.51517	-1.19261	0.14715	-0.1751	0.161255	-0.599799	-0.0452908
AJ401038	61.1192	R5	R5	R5	4	-2.31486	0.303132	-1.2726	0.412349	-0.947733	-1.10231	0.408103	0.35817	0.340388	-1.53685	-0.980056
AJ401039	94.1134	R5	R5	R5	4	-1.09415	-0.234917	-0.0188786	-1.00727	-0.187696	-0.436346	0.0115429	-0.176318	-0.0795216	-0.400388	-0.425857
AJ401040	71.2936	R5	R5	R5	4	-1.48702	-0.257663	-1.18321	1.03767	-0.612315	-0.697851	-0.509994	-1.27289	-0.658157	-2.06055	-1.43474
AJ401043	86.5552	R5	R5	R5	4	-1.77072	0.586187	0.0295006	0.849662	-2.86062	-1.50546	0.0585072	-0.485191	-0.067929	-0.33445	-0.376594
AJ401044	86.2645	R5	R5	R5	4	-2.80771	0.784568	-0.959763	1.57305	1.02581	-0.71009	0.812099	0.522133	0.814809	-0.632397	-1.18255
AJ404325	44.9128	R5	R5	R5	4	-0.607019	-0.253423	0.244887	-0.429528	-2.05297	-2.0169	-0.115004	-0.463327	-0.312909	-0.139911	0.877026
AJ417408	36.8459	R5	R5	R5	4	-1.52861	-0.980031	-1.62529	-1.05053	1.05594	0.117247	-0.0230833	-0.706767	-0.0530474	-0.988227	0.190787
AJ417409	36.8459	R5	R5	R5	4	-1.53628	-0.955285	-1.55666	-1.56918	1.12828	0.0814348	-0.035658	-0.604681	-0.0522609	-0.863073	0.255714
AJ417410	36.8459	R5	R5	R5	4	-1.61642	-1.02875	-1.58002	-1.09128	1.2133	0.123195	-0.154439	-0.759562	-0.131245	-0.959968	0.244709
AJ417411	56.9041	R5	R5	R5	4	-3.24735	-1.24942	-1.80953	0.203381	2.00886	0.375451	-0.319113	-0.875933	-0.0993492	-1.71201	-1.22005
AJ417412	56.9041	R5	R5	R5	4	-3.34804	-1.31665	-2.06194	-0.09555	2.18759	0.556349	-0.313653	-0.894905	-0.129526	-1.95983	-1.23627
AJ417413	56.9041	R5	R5	R5	4	-2.93667	-1.12154	-1.76053	0.235608	2.1195	0.401881	-0.364153	-0.922139	-0.150523	-1.63623	-1.07598
AJ417414	77.689	R5	R5	R5	3	-2.24096	-1.3235	-1.68441	-1.53449	1.44582	0.359177	0.0328428	-0.388689	-0.0390997	-0.898947	-0.143802
AJ417415	77.689	R5	R5	R5	3	-2.59578	-1.22262	-1.79346	-1.01801	1.35562	0.120235	-0.117543	-0.66785	-0.24047	-0.959531	-0.265298
AJ417416	77.689	R5	R5	R5	3	-2.12499	-1.10195	-1.52599	-1.3825	1.52251	0.210003	0.0602426	-0.435287	-0.0658842	-0.587661	0.143034
AJ417417	13.2994	NA	R5	X4	4	-1.45768	-0.696847	-0.832338	-0.766385	1.63355	0.235496	0.150907	-0.390552	-0.0011047	-0.49778	0.604121
AJ417418	13.2994	NA	R5	X4	4	-1.29127	-0.576732	-0.907879	-1.07234	1.5352	0.176372	0.0174109	-0.336577	-0.0478093	-0.529158	0.435301
AJ417419	13.2994	NA	R5	X4	4	-1.73149	-0.86585	-1.18862	-0.92556	1.4499	0.260194	-0.0543763	-0.536082	-0.165437	-0.632751	0.19947
AJ417420	6.75872	NA	X4	X4	3	0.525523	-0.832921	-0.915935	0.436423	0.123073	-0.17827	-0.487882	-1.3082	-0.397658	-0.864996	1.04921
AJ417421	47.6017	R5	R5	R5	3	1.2264	-0.621819	-0.53668	-0.446988	0.61646	0.166436	-0.498127	-1.32897	-0.468522	-0.158893	1.70791
AJ417422	0.290698	X4	X4	X4	3	0.213023	-0.931311	-0.860833	0.822811	0.680299	-0.0354564	-0.524759	-1.42625	-0.442543	-0.555474	1.43426
AJ417423	76.0901	R5	R5	R5	3	-2.41792	-1.47203	-2.23005	-0.421873	0.23309	0.577075	-0.36433	-0.98037	-0.295789	-1.5849	-1.46492
AJ417424	61.4099	R5	R5	R5	3	-2.71122	-1.51564	-2.26905	-0.878257	0.460065	0.619961	-0.158364	-0.406703	-0.0910454	-1.37888	-1.12985
AJ417425	76.0901	R5	R5	R5	3	-2.53252	-1.4777	-2.29305	-0.414712	-0.0026458	0.539804	-0.40512	-1.02031	-0.299681	-1.77537	-1.74232
AJ417426	9.6657	NA	X4	X4	4	-2.2223	-2.01676	-1.79815	0.325518	0.0868874	-0.103626	-0.604763	-1.45933	-0.605663	-1.94844	-0.647301
AJ417427	30.3052	R5	R5	R5	4	-2.104	-1.76257	-1.45262	0.134213	0.43294	0.199728	-0.518845	-1.35187	-0.511276	-1.16495	-0.551444
AJ417428	21.2936	R5	R5	R5	4	-1.56331	-1.88827	-1.45985	0.920345	0.511915	-0.0244395	-0.40597	-1.52651	-0.575547	-0.982467	0.022241
AJ417429	0.290698	X4	X4	X4	3	-0.737639	-0.662222	-0.174187	0.609541	2.83359	1.01506	0.0943091	-0.447546	0.0171898	-0.103001	0.642139
AJ417430	0.290698	X4	X4	X4	3	-0.878839	-0.65902	-0.419189	-0.484654	2.40746	0.914704	-0.0409823	-0.760382	-0.249006	-0.232447	0.0540293
AJ417431	76.6715	R5	R5	R5	3	-0.509251	-0.684438	-0.277424	1.29741	2.55477	0.785712	0.618684	-0.0641606	0.0870953	-0.241163	-0.00258384
AJ418478	95.5669	R5	R5	R5	4	-2.16698	-1.40663	-1.04817	-0.969012	0.146178	0.115306	-0.31324	-0.542153	0.100658	-0.328391	0.567584
AJ418479	83.2122	R5	R5	R5	4	-1.92857	-1.35172	-1.06462	-1.12487	-0.18012	0.046708	-0.0796368	-0.336572	0.238276	-0.282189	0.691848
AJ418480	95.5669	R5	R5	R5	4	-2.18873	-1.61045	-1.08417	-0.757257	0.178459	0.159161	-0.0874833	-0.356348	0.2216	-0.128075	0.507667
AJ418481	95.5669	R5	R5	R5	4	-2.20913	-1.5454	-1.10333	-0.820708	0.0828008	0.0909594	-0.31201	-0.537221	0.10558	-0.382706	0.378683
AJ418482	45.1308	R5	R5	R5	4	-2.81496	-1.61096	-1.6451	-2.03072	0.614924	0.703971	-0.0817347	-0.508868	0.114365	-1.34421	-0.0748018
AJ418483	48.9099	R5	R5	R5	4	-1.69044	-1.27542	-1.07462	-0.528208	0.498559	0.346051	0.0506839	-0.238765	0.35006	-0.370736	0.630034
AJ418484	83.2122	R5	R5	R5	4	-2.20202	-1.32968	-1.08422	-1.26965	-0.0832416	0.14376	0.0941548	-0.263169	0.385531	-0.246674	0.654096
AJ418485	87.064	R5	R5	R5	4	-1.78994	-1.30156	-0.950205	-0.814347	0.0238043	0.0312933	-0.0785154	-0.581924	0.183257	-0.204724	1.02568
AJ418486	45.1308	R5	R5	R5	4	-1.9887	-1.57973	-1.874	-2.11746	1.23779	1.05597	-0.013396	-0.324173	0.264987	-1.11951	0.0326873
AJ418487	45.1308	R5	R5	R5	4	-2.06845	-1.56221	-2.02561	-2.19773	1.32202	1.06536	-0.0506468	-0.332503	0.236221	-1.36995	-0.32292
AJ418488	45.1308	R5	R5	R5	4	-2.39508	-1.32084	-1.56266	-2.51246	1.48742	1.18742	-0.25813	-0.785406	-0.17596	-0.846101	0.258627
AJ418489	45.1308	R5	R5	R5	4	-1.7555	-1.45412	-1.18657	-2.35236	0.471166	0.516974	0.0373838	-0.469649	0.218796	-0.622087	0.356774
AJ418490	45.1308	R5	R5	R5	4	-2.2186	-1.32659	-1.59932	-2.66094	1.09622	0.71429	-0.0844486	-0.276047	0.164292	-0.790032	0.16889
AJ418491	45.1308	R5	R5	R5	4	-2.14905	-1.28306	-1.48335	-2.34194	1.15883	0.750417	-0.0696292	-0.283214	0.174234	-0.774184	0.182748
AJ418492	45.1308	R5	R5	R5	4	-2.08504	-1.52675	-1.37838	-2.87323	1.08134	0.807107	-0.0420769	-0.546418	0.138766	-0.808304	0.560781
AJ418493	45.1308	R5	R5	R5	4	-2.2658	-1.50271	-1.50507	-2.94968	1.03352	0.680596	-0.0484991	-0.583234	0.0957087	-0.992639	0.381015
AJ418494	45.1308	R5	R5	R5	4	-2.10334	-1.52574	-1.4078	-2.80799	1.20598	0.863449	-0.125066	-0.623005	0.0515204	-0.840909	0.555505
AJ418495	87.064	R5	R5	R5	4	-1.84024	-1.23297	-0.48147	-1.84665	0.811884	0.375479	-0.281412	-0.41861	-0.0714594	-0.518788	0.645694
AJ418496	33.7936	R5	R5	R5	4	-1.2036	-1.2965	-0.590141	-0.0559233	0.0564475	0.252825	-0.109809	-0.709735	-0.0890361	-0.0047047	0.28497
AJ418497	87.064	R5	R5	R5	4	-1.84024	-1.23297	-0.48147	-1.84665	0.811884	0.375479	-0.284456	-0.415384	-0.0744412	-0.518788	0.645694
AJ418498	33.7936	R5	R5	R5	4	-1.23553	-1.28896	-0.61837	-0.0623597	0.0822057	0.2674	-0.148016	-0.698418	-0.0937546	-0.0230223	0.275444
AJ418499	41.3517	R5	R5	R5	4	-2.23699	-1.22817	-1.01067	-1.35091	-0.357622	-0.122829	0.0393249	-0.854091	-0.21821	-1.08917	-0.929907
AJ418500	87.064	R5	R5	R5	4	-1.68927	-1.0854	-0.274412	-1.19603	0.338833	0.208581	0.0250507	-0.402985	-0.0285003	-0.381333	0.514365
AJ418501	87.064	R5	R5	R5	4	-1.01956	-1.166	-0.268259	-0.360221	-0.165137	0.126407	0.00185229	-0.136948	0.187457	-0.0692533	1.22421
AJ418502	48.7645	R5	R5	R5	4	-1.15231	-0.925992	-0.367304	-0.54309	1.18138	0.681954	-0.0133853	-0.246746	0.117289	-0.242817	0.807782
AJ418503	87.064	R5	R5	R5	4	-1.18225	-1.42326	-0.496368	-1.04958	0.557901	0.48871	-0.10429	-0.317293	0.0969875	-0.0287607	0.937331
AJ418504	87.064	R5	R5	R5	4	-1.02323	-1.15595	-0.366395	-0.414706	0.952359	0.579555	-0.174945	-0.341641	0.0210833	-0.0306662	0.808181
AJ418505	41.3517	R5	R5	R5	4	-2.09571	-1.17851	-0.990792	-1.33515	-0.0912087	0.0157907	0.0962016	-0.84652	-0.136853	-0.85644	-0.612827
AJ418506	68.3866	R5	R5	R5	4	-1.51034	-1.12559	-0.317821	-1.10695	0.380852	0.379645	-0.221595	-0.275009	0.0645221	-0.279797	0.900282
AJ418507	68.3866	R5	R5	R5	4	-1.32877	-1.25223	-0.325897	-1.27887	0.256037	0.371562	-0.277109	-0.259984	0.0563345	-0.357736	1.00988
AJ418508	68.3866	R5	R5	R5	4	-1.1938	-1.14134	-0.476334	-0.707822	0.71574	0.559571	-0.121858	-0.417976	-0.0242482	-0.0430297	1.163
AJ418509	87.064	R5	R5	R5	4	-1.26113	-1.21437	-0.183636	-1.1582	0.623996	0.433233	0.0107877	-0.0861638	0.212494	-0.101146	1.22774
AJ418510	68.3866	R5	R5	R5	4	-1.44422	-1.1696	-0.541424	-1.66006	-0.0657895	0.0161782	0.618684	-0.0641606	0.0870953	-0.229466	0.686168
AJ418511	68.3866	R5	R5	R5	4	-1.41981	-1.32178	-0.658226	-1.74558	-0.295276	-0.0839481	0.138596	-0.073059	0.276717	-0.360835	0.457958
AJ418512	87.064	R5	R5	R5	4	-1.05982	-0.979478	-0.474679	0.0568407	0.620363	0.437085	-0.103652	-0.32172	0.0675545	-0.400672	1.17876
AJ418513	87.064	R5	R5	R5	4	-1.02181	-1.06886	-0.341874	-0.26833	0.55085	0.467306	0.0231668	-0.201926	0.170451	-0.179836	1.25994
AJ418514	23.6919	R5	R5	R5	4	-1.89681	-1.95374	-1.72186	-1.17565	1.52016	0.850162	-0.452159	-1.25505	-0.602519	-1.33784	-0.578442
AJ418515	48.9099	R5	R5	R5	4	-2.05154	-1.76097	-1.75955	-1.4968	1.99716	1.00791	-0.60015	-1.0123	-0.471572	-1.12049	-0.38493
AJ418516	31.1773	R5	R5	R5	4	-1.88637	-2.06998	-1.80601	-1.32331	1.99584	0.907789	-0.616819	-1.21116	-0.625308	-1.35551	-0.574939
AJ418517	41.4971	R5	R5	R5	4	-1.55263	-1.98326	-1.30307	-1.51919	1.16354	0.714094	-0.52035	-1.2596	-0.569738	-0.614468	-0.138102
AJ418518	59.2297	R5	R5	R5	4	-1.58628	-2.0351	-1.69923	-0.475171	0.502665	0.452106	-0.518376	-1.18746	-0.4563	-0.837586	-0.123837
AJ418519	23.6919	R5	R5	R5	4	-1.70571	-1.96018	-1.81151	-0.892001	1.11195	0.605033	-0.431647	-1.03566	-0.473296	-1.23394	-0.512944
AJ418520	58.5029	R5	R5	R5	4	-1.5167	-1.92899	-1.61377	-0.137185	0.599653	0.504544	-0.472453	-1.1295	-0.457995	-0.810698	-0.0620731
AJ418521	68.6773	R5	R5	R5	4	-0.40449	-1.50454	-1.08027	-1.87201	1.20324	0.162312	-0.450033	-1.27808	-0.518424	-0.287928	1.38538
AJ418522	51.3808	R5	R5	R5	4	-0.909484	-1.51701	-1.16144	-1.10358	1.58253	0.512422	-0.468581	-1.28995	-0.539293	-0.685363	0.537486
AJ418524	31.7587	R5	R5	R5	4	-1.56523	-1.54801	-1.57859	-1.70018	1.08113	0.350975	-0.420715	-1.31215	-0.507666	-0.962305	0.254795
AJ418525	31.7587	R5	R5	R5	4	-1.01794	-1.58744	-1.20053	-0.546216	1.08555	0.281438	-0.313371	-1.05036	-0.41213	-0.56899	0.985113
AJ418526	31.7587	R5	R5	R5	4	-1.32139	-1.63523	-1.30976	-1.40425	0.8379	0.288839	-0.51061	-1.28321	-0.505606	-0.792267	0.490998
AJ418527	31.7587	R5	R5	R5	4	-1.47756	-1.50885	-1.40413	-1.32689	1.11704	0.265838	-0.467658	-1.1941	-0.420573	-0.469768	0.857189
AJ418528	48.4738	R5	R5	R5	4	-1.02429	-1.6356	-1.25751	-0.878625	0.295614	0.0358636	-0.553867	-1.60574	-0.712408	-0.669707	0.782073
AJ418529	48.4738	R5	R5	R5	4	-1.13505	-1.62505	-1.23433	-0.520863	0.378565	0.0270985	-0.480772	-1.46461	-0.61608	-0.698403	0.822927
AJ418530	48.4738	R5	R5	R5	4	-1.07283	-1.63871	-1.3043	-0.93032	0.316178	0.0368108	-0.505606	-1.55902	-0.658553	-0.703027	0.753381
AJ418531	46.7297	R5	R5	R5	4	-2.66049	-1.13403	-1.17712	-1.9386	2.83323	1.10092	-0.354045	-0.714531	-0.245706	-0.84261	0.303545
AJ418532	46.7297	R5	R5	R5	4	-2.87294	-1.23581	-1.38365	-2.13648	2.92735	1.06319	-0.500078	-0.855849	-0.377757	-1.01664	-0.228544
AJ418533	42.6599	R5	R5	R5	4	-2.2799	-1.62245	-1.64501	-2.08263	1.49228	0.255109	-0.355561	-0.674994	-0.171181	-0.949948	0.356551
AJ418534	17.8052	R5	R5	X4	4	-1.65123	-1.61291	-1.131	-0.272948	0.868456	-0.00581842	-0.169268	-0.67223	-0.072468	-0.597192	0.877219
AJ418535	45.7122	R5	R5	R5	4	-1.286	-1.69136	-0.932149	-0.213347	1.4194	0.193282	-0.356209	-0.840279	-0.172749	-0.176306	1.2476
AJ418536	45.7122	R5	R5	R5	4	-1.71683	-1.55988	-1.05763	-0.948867	0.882614	-0.041619	-0.17754	-0.691266	-0.0706775	-0.617628	0.775282
AJ418537	45.7122	R5	R5	R5	4	-1.62869	-1.65841	-0.989975	-0.399879	1.20036	0.0557866	-0.370568	-0.929925	-0.257838	-0.369463	1.25661
AJ418538	42.6599	R5	R5	R5	4	-2.6695	-1.51232	-1.4996	-2.27674	3.5059	1.07934	-0.191359	-0.757944	-0.226202	-0.826727	0.182245
AJ418539	42.6599	R5	R5	R5	4	-2.80851	-1.48152	-1.48971	-2.0804	3.63938	1.09452	-0.23277	-0.726157	-0.184226	-0.921232	-0.0646653
AJ418540	42.6599	R5	R5	R5	4	-2.69467	-1.4775	-1.54662	-2.18241	3.48066	1.04557	-0.15157	-0.695198	-0.178793	-0.859967	0.263679
AJ488926	90.3343	R5	R5	R5	4	-0.601996	-0.501266	1.01215	1.89872	0.861959	0.709747	-0.163499	-0.708817	-0.320986	0.286068	1.83025
AJ488927	96.5843	R5	R5	R5	4	0.0718241	-0.239524	0.649306	3.69353	0.808565	0.99763	-0.0214331	-0.761453	-0.110013	-0.34513	1.77357
AJ508595	38.0087	R5	R5	R5	4	-0.295171	0.250221	0.144778	1.73618	1.28935	-0.21516	-0.00325784	-0.682139	-0.340391	-1.12937	-0.0241503
AJ508596	97.311	R5	R5	R5	5	0.37542	0.680876	1.16208	-0.0585987	1.81831	-0.26266	0.618684	-0.0641606	0.0870953	0.544553	0.677086
AJ508597	77.6163	R5	R5	R5	5	0.0692137	0.264287	1.24484	1.64859	0.32095	-0.657706	-0.0926652	-0.456839	-0.10764	0.0571405	0.808138
AJ519488	90.3343	R5	R5	R5	4	-0.601996	-0.501266	1.01215	1.89872	0.861959	0.709747	-0.15622	-0.699835	-0.314195	0.286068	1.83025
AJ519489	96.5843	R5	R5	R5	4	0.0718241	-0.239524	0.649306	3.69353	0.808565	0.99763	-0.0191497	-0.759227	-0.108325	-0.34513	1.77357
AJ535590	28.2703	R5	R5	R5	3	-2.21467	-1.10679	-1.01607	-1.74193	1.98518	0.498473	-0.377026	-1.12249	-0.49543	-0.709954	-0.094794
AJ535591	28.2703	R5	R5	R5	3	-2.26335	-1.17845	-1.17347	-1.46448	2.01584	0.558289	-0.307984	-1.065	-0.488366	-0.76217	-0.14342
AJ535592	28.2703	R5	R5	R5	3	-1.98193	-1.13641	-0.992878	-1.49378	2.02309	0.56401	-0.403696	-1.14636	-0.551546	-0.557641	0.0159341
AJ535593	28.2703	R5	R5	R5	3	-2.3033	-1.21889	-1.20693	-1.55719	2.00365	0.549592	-0.284873	-1.06147	-0.468775	-0.754405	-0.210908
AJ535594	28.2703	R5	R5	R5	3	-2.27183	-1.09396	-1.17451	-1.14566	1.90632	0.499016	-0.18236	-0.885699	-0.368195	-0.775039	-0.291145
AJ535595	9.01163	NA	X4	X4	3	-2.22882	-1.58001	-1.50003	-1.55469	1.94971	0.613113	-0.459646	-0.922224	-0.454378	-0.721921	-0.60057
AJ535596	41.6424	R5	R5	R5	3	-1.87397	-1.37911	-1.51366	-0.319545	2.26578	0.581484	-0.234044	-1.19607	-0.587849	-0.862071	-0.143381
AJ535597	52.5436	R5	R5	R5	3	-1.95817	-1.59468	-1.53538	-0.770483	2.10229	0.753208	-0.275235	-0.647285	-0.177024	-0.934367	-0.550112
AJ535598	52.5436	R5	R5	R5	3	-2.16101	-1.6454	-1.58166	-1.17115	2.15702	0.55066	-0.432087	-1.13752	-0.473664	-1.07813	-0.397751
AJ535599	52.5436	R5	R5	R5	3	-2.00018	-1.57324	-1.4779	-0.395548	1.86014	0.682233	-0.276778	-0.643291	-0.155878	-0.981318	-0.456813
AJ535600	78.8517	R5	R5	R5	3	-1.21559	-0.482056	-0.244682	-0.762971	0.0834468	0.106145	-0.0310952	-0.634177	-0.0821706	0.104421	0.87842
AJ535601	78.8517	R5	R5	R5	3	-1.25261	-0.5139	-0.268546	-1.12903	0.196548	0.0972268	0.0713072	-0.446466	0.02617	0.185234	0.829553
AJ535602	78.8517	R5	R5	R5	3	-0.986996	-0.577807	-0.323205	-0.917758	0.109242	0.0694091	0.126031	-0.53491	0.00378968	0.178392	0.953742
AJ535604	84.9564	R5	R5	R5	3	-1.28861	-0.846305	-0.526183	-0.354969	1.01362	0.666306	-0.181682	-0.345863	0.0472189	-0.0821101	0.338301
AJ535605	84.9564	R5	R5	R5	3	-1.67109	-0.807412	-0.979481	-0.683017	0.110272	0.353882	0.0920646	-0.218809	0.250119	-0.587089	0.291112
AJ535606	84.9564	R5	R5	R5	3	-1.15435	-0.708826	-0.512608	-0.773206	0.555361	0.0771954	0.00381429	-0.310917	0.0146829	-0.216311	0.235095
AJ535607	78.8517	R5	R5	R5	3	-1.46193	-0.82605	-1.05618	-0.796455	1.09112	0.687224	0.0255972	-0.103923	0.26799	-0.484458	0.162559
AJ535608	49.782	R5	R5	R5	3	-3.49481	-1.10228	-0.669413	-1.94289	1.04532	0.308587	-0.494522	-0.678843	-0.344527	-1.09836	-0.466803
AJ535609	49.782	R5	R5	R5	3	-3.48522	-1.06793	-1.10661	-1.58338	0.607759	0.4132	-0.197598	-0.387109	-0.191261	-1.35727	-0.847026
AJ535610	52.1076	R5	R5	R5	3	-3.72535	-1.36072	-0.753916	-2.72571	0.336142	0.212248	-0.693831	-1.06521	-0.608258	-1.21956	-0.830706
AJ535611	31.7587	R5	R5	R5	3	-2.79527	-1.01615	-0.375567	-2.62753	0.0449061	0.180973	-0.293093	-0.395457	-0.258605	-0.745122	-0.237231
AJ535612	2.61628	X4	X4	X4	4	-2.25689	-1.39156	-1.99142	-1.36933	-0.353985	0.202194	-0.686448	-1.50711	-0.608392	-1.74334	-0.703868
AJ535613	39.6076	R5	R5	R5	4	-2.53716	-1.50929	-1.52531	-1.2668	-0.798129	-0.0434894	-0.589962	-1.12241	-0.339886	-1.44739	-0.169054
AJ535614	39.6076	R5	R5	R5	4	-1.95098	-1.56336	-1.81282	-1.05669	-1.20768	-0.297581	-0.473848	-1.05556	-0.286532	-1.65095	-0.0271512
AJ535615	2.61628	X4	X4	X4	4	-2.51684	-1.61125	-1.92047	-1.32504	-0.322132	0.0983702	-0.478752	-1.1384	-0.339651	-1.84852	-0.55251
AJ535616	18.532	R5	R5	X4	3	-2.03366	-1.58979	-1.83935	0.464225	3.20577	1.34808	0.0100533	-0.630104	-0.0506519	-1.02971	0.0896103
AJ535617	18.532	R5	R5	X4	3	-1.63824	-1.62434	-1.32489	-0.947701	3.29032	1.18969	0.0189458	-0.724731	-0.187931	-0.643004	0.00073978
AJ535618	40.2616	R5	R5	R5	3	-1.08829	-1.65694	-1.17826	-1.03891	1.92032	1.28778	-0.186956	-0.683097	-0.191705	-0.524169	-0.367282
AJ535619	86.2645	R5	R5	R5	3	-2.73717	-1.69164	-1.79704	-1.78305	1.55994	0.983276	-0.607437	-0.804469	-0.352146	-1.06541	-0.54581
AJ866553	98.6192	R5	R5	R5	5	-0.549114	-0.228117	0.473653	3.5592	0.817509	-0.196655	0.618684	-0.0641606	0.0870953	0.0939877	0.405684
AJ866554	20.4215	R5	R5	R5	5	-3.9286	0.123523	-1.86848	2.52434	-0.885648	-1.09479	0.476097	0.514455	0.33264	-2.00885	-1.75459
AJ866555	86.8459	R5	R5	R5	4	-1.09095	-0.163226	0.333164	1.65287	-1.55884	-1.26546	0.722298	0.567343	0.622463	-0.117091	-1.13329
AJ866556	85.3924	R5	R5	R5	5	-1.30354	-0.0872302	0.413906	1.72502	-2.12927	-0.993523	0.472532	0.462626	0.383346	-0.290132	-0.682054
AJ866557	92.2238	R5	R5	R5	5	-1.59777	0.0560913	-0.0772841	0.805861	-1.66878	-1.75666	0.560659	0.277047	0.288138	-0.602897	-0.776585
AJ866558	2.97965	X4	X4	X4	5	-1.81242	-0.00244274	-0.272062	0.135524	-0.779493	-0.917991	0.27487	0.111791	0.209867	-0.601528	-1.38655
AM000053	95.2762	R5	R5	R5	4	-0.94913	-0.139877	-0.433295	2.54486	-0.536231	-1.21072	0.171757	-0.0456748	0.226693	-0.560459	-0.0872195
AM000054	55.0145	R5	R5	R5	4	-0.49187	0.134916	-0.0312119	3.88664	-1.63791	-1.78162	0.634528	0.552934	0.578444	-0.834891	0.742793
AM000055	6.8314	NA	X4	X4	5	-1.66008	0.0113797	-0.914344	2.84658	-1.74491	-1.84946	0.24688	0.175302	0.477039	-1.93751	0.0749264
AM279346	98.0378	R5	R5	R5	4	-0.0290272	-0.118007	-0.0548273	-0.141292	-0.1859	-1.0732	-0.299362	-0.165943	-0.097061	-0.941428	-0.161742
AM279347	95.4215	R5	R5	R5	4	-2.00097	0.235597	-0.304203	0.750077	-1.85513	-1.93725	0.353595	-0.023469	0.0929041	-0.620353	-1.5104
AM279348	13.5901	NA	R5	X4	4	-2.82125	-0.367441	-0.710617	1.4621	-2.54323	-1.94667	0.70208	0.16254	0.306004	-2.12748	-1.77481
AM279349	0.290698	X4	X4	X4	4	-1.55532	-0.198391	0.0209845	-0.329642	0.269415	-0.919908	0.724892	0.0587229	0.361978	-0.176563	-0.761865
AM279363	99.9273	R5	R5	R5	4	-1.04326	0.249812	0.324094	0.137994	-1.5803	-1.60978	0.230553	-0.0206949	-0.00891607	-0.0747804	-1.0104
AM279364	7.92151	NA	X4	X4	4	-2.54041	-0.126708	-1.08927	0.88596	-1.36087	-1.32382	0.256961	0.157006	0.207893	-2.09023	-1.44344
AM851090	8.93895	NA	X4	X4	5	0.370134	0.359811	0.315061	1.95463	-0.510279	-1.23706	0.425456	0.346923	0.200063	-0.0613436	0.418615
AM851091	2.76163	X4	X4	X4	5	-1.07082	-0.0993709	0.332856	0.233435	-2.33015	-1.54289	-0.0300201	-0.546155	-0.158378	-0.350603	0.592789
AP005206	83.0669	R5	R5	R5	5	-1.31574	2.96665	-1.8176	-1.14391	-0.382901	-0.185655	1.22601	1.15191	1.18394	-1.36945	-1.01293
AP005207	83.0669	R5	R5	R5	5	0.196898	2.92663	-0.925872	-1.83593	-0.703844	-0.508595	0.75437	0.380746	0.614949	-0.578606	-0.0152979
AX032749	0.581395	X4	X4	X4	1	-3.17696	-1.75769	-2.93007	0.972525	-0.0864715	0.357006	-0.3878	-0.920959	-0.344518	-1.5706	-0.627045
AX078307	0.581395	X4	X4	X4	1	-2.89669	-1.92778	-2.78758	1.9798	-0.60121	0.426118	-0.43687	-1.05932	-0.492691	-1.48656	-1.06004
AX149647	69.8401	R5	R5	R5	4	-1.67178	2.34858	-1.93791	-2.35962	-1.89968	-0.954595	0.461519	0.253519	0.28746	-1.81317	-1.35662
AX149672	69.8401	R5	R5	R5	4	-1.67178	2.34858	-1.93791	-2.35962	-1.89968	-0.954595	0.483373	0.270193	0.299087	-1.81317	-1.35662
AX149771	69.8401	R5	R5	R5	4	-1.67178	2.34858	-1.93791	-2.35962	-1.89968	-0.954595	0.461519	0.253519	0.28746	-1.81317	-1.35662
AX149898	69.8401	R5	R5	R5	4	-1.67178	2.34858	-1.93791	-2.35962	-1.89968	-0.954595	0.462396	0.254412	0.288358	-1.81317	-1.35662
AX455917	36.2645	R5	R5	R5	4	2.14071	1.5161	1.36217	-0.680657	-3.48563	-2.56077	0.679384	0.123476	0.374205	2.38718	2.81102
AX455929	37.1366	R5	R5	R5	4	-0.450534	1.29119	0.282042	0.256766	-1.12966	-0.769147	0.563824	0.236182	0.560076	0.513104	1.92971
AX457092	3.27035	X4	X4	X4	4	-0.948597	1.93304	-0.0885913	-0.0221882	-1.18302	-1.27172	-0.0365768	-0.221504	0.195784	-0.0929957	0.672765
AX658026	0.290698	X4	X4	X4	1	1.87876	-2.33723	-3.20753	2.38004	2.21936	0.83963	0.618684	-0.0641606	0.0870953	-2.24999	2.91086
AY008714	28.8517	R5	R5	R5	4	-3.01627	-0.193648	-0.879914	-0.671652	-1.08189	-1.57038	0.372131	0.527651	0.152139	-1.57187	-2.18369
AY008715	83.0669	R5	R5	R5	4	-1.20768	3.09603	-2.49294	-1.66797	-0.458773	-0.328175	0.936776	0.602454	0.760735	-2.11732	-1.95597
AY008716	83.0669	R5	R5	R5	4	-1.03192	3.2267	-2.25855	-1.64767	-1.18936	-0.649831	0.812812	0.436595	0.666355	-1.89025	-1.64489
AY008717	83.0669	R5	R5	R5	4	-1.3628	3.02855	-2.44805	-1.4099	-0.531573	-0.258208	0.918525	0.665079	0.759676	-2.05954	-1.6265
AY008718	31.7587	R5	R5	R5	4	-3.18512	-0.255293	-1.26019	-0.34675	-1.09638	-1.69612	0.695221	0.483519	0.369505	-1.88189	-2.19604
AY037266	8.13953	NA	X4	X4	4	-0.850716	0.157364	0.096752	0.578508	1.68498	1.11833	0.314246	-0.0833105	0.154401	-0.202053	0.0448808
AY037267	20.2762	R5	R5	R5	5	-1.29392	-1.08318	-0.452788	-1.15437	0.25856	0.374345	-0.0763722	-0.318418	-0.173904	-0.0683341	0.830488
AY037268	0.290698	X4	X4	X4	4	0.0308735	-1.02378	-0.354705	0.708195	1.54461	0.962377	0.145861	-0.538319	-0.0901842	0.446538	0.48159
AY037269	98.0378	R5	R5	R5	5	-0.507299	-1.20549	-0.764113	-0.465308	0.735889	0.27613	-0.546713	-0.950586	-0.562164	-0.343696	0.852585
AY037270	90.3343	R5	R5	R5	4	-1.59982	-1.28486	-0.846968	-0.289459	0.845547	0.45435	-0.71446	-1.06318	-0.611882	0.185206	0.635551
AY037271	22.0203	R5	R5	R5	4	-1.86376	0.140464	-0.718878	-0.761061	0.852249	0.160941	0.327074	-0.0529831	0.167239	-1.36288	-0.569311
AY037272	16.7878	R5	R5	X4	4	-1.21771	-0.102424	-0.595602	0.128265	0.657502	0.487486	0.495148	0.324256	0.350126	-1.18153	-0.649531
AY037275	79.7238	R5	R5	R5	4	-0.555294	-0.744466	-0.829178	-0.594057	0.817656	0.00456037	0.0246255	-0.36674	0.105668	-0.223585	-0.18209
AY037277	24.6366	R5	R5	R5	4	-0.907252	-1.16815	-1.31142	-1.13051	0.317393	-0.166874	0.0526589	-0.547218	0.0127638	-0.994497	-0.41807
AY037278	39.3169	R5	R5	R5	4	-1.47255	-0.676645	-0.995583	0.494542	0.488142	0.209667	0.464983	0.153502	0.471131	-1.55234	-1.0843
AY037280	31.3227	R5	R5	R5	4	-2.41234	-0.222692	-0.693901	-0.0994299	-0.727335	0.092141	0.0901687	-0.0148775	0.107042	-1.62441	-0.505292
AY037281	28.4157	R5	R5	R5	4	-0.589233	-0.15738	-0.912625	-2.42739	-0.82577	-0.247335	0.545324	0.265855	0.271124	-0.943388	-0.593177
AY037282	17.0785	R5	R5	X4	4	-0.790496	-1.25924	-0.284395	-1.99998	-0.70606	-0.065078	-0.446967	-1.02137	-0.394731	0.129253	1.64244
AY037283	60.1017	R5	R5	R5	4	-1.31324	0.156663	-0.377722	0.0636819	-0.211199	0.00986728	0.346489	0.0372212	0.0368118	-1.30918	-0.488627
AY043173	90.3343	R5	R5	R5	4	3.25232	0.987945	2.41828	-3.49546	-3.04328	-2.42298	0.0771369	-0.450343	0.0713395	1.19562	-0.0735723
AY043174	3.27035	X4	X4	X4	4	-1.01536	1.93892	0.00670813	0.102864	-1.22161	-1.29505	-0.106216	-0.364968	0.117456	0.00708825	0.56801
AY043175	89.1715	R5	R5	R5	4	3.41266	1.13581	2.472	-1.14143	-2.52032	-1.65978	0.810073	0.378342	0.630626	3.3059	3.52026
AY043176	34.375	R5	R5	R5	4	-0.380132	1.57437	0.15251	-1.50878	-1.9002	-1.4482	0.617282	0.561075	0.634363	1.07245	2.24678
AY049708	63.5901	R5	R5	R5	4	0.574838	2.36242	-0.587732	-0.349886	-0.636798	-0.632097	1.03404	0.669119	0.791825	0.316451	1.62348
AY049709	63.5901	R5	R5	R5	4	0.661111	2.3608	-0.414583	-0.242603	-0.746736	-0.723408	1.05433	0.710183	0.835317	0.549005	1.68628
AY049710	63.5901	R5	R5	R5	4	0.5427	2.43152	-0.636417	-0.360833	-0.614404	-0.625459	1.03442	0.671355	0.791673	0.253525	1.45246
AY049711	63.5901	R5	R5	R5	4	0.62071	2.42485	-0.598402	-0.321766	-0.634585	-0.630002	1.05697	0.689027	0.80439	0.293108	1.56468
AY074891	0.290698	NA	NA	NA	5	-0.574969	0.045689	1.49626	-0.0292338	0.615653	0.143617	0.618684	-0.0641606	0.0870953	0.0626269	0.999261
AY093603	49.782	R5	R5	R5	3	-0.391629	-0.468931	0.22195	1.68658	-2.03362	-0.97713	0.438949	-0.0655152	0.101647	-0.816467	-0.169162
AY093604	63.1541	R5	R5	R5	3	-1.23335	-0.0163837	-0.138477	2.02756	-1.94732	-1.13886	0.129329	-0.0301349	-0.0129747	-1.0159	-0.415865
AY093605	90.9157	R5	R5	R5	4	-0.464964	-0.0704059	0.0866399	0.0138588	-1.47856	-1.0598	0.0266411	0.0168495	0.00640782	-0.456982	-0.852825
AY093607	87.1366	R5	R5	R5	4	0.856017	0.379568	0.138918	0.246678	-1.28465	-1.06537	0.421013	-0.0686947	0.260916	-0.389049	0.900559
AY118165	43.0959	R5	R5	R5	4	0.711769	2.014	0.60601	0.504372	-1.30634	-1.51936	0.646286	0.169416	0.555044	0.797628	1.91457
AY118166	6.8314	NA	X4	X4	4	-1.42573	2.06891	-0.468773	0.241442	-1.43348	-1.57586	0.346729	-0.304086	0.213532	-0.322334	0.931323
AY125894	33.0669	R5	R5	R5	4	-3.10949	-0.311517	-1.59409	-0.632294	-2.00968	-2.04096	0.527815	0.353701	0.162338	-1.9847	-1.48478
AY158533	86.2645	R5	R5	R5	4	-1.32093	1.35169	-0.387613	1.09844	-0.440567	-0.770446	0.607469	0.344256	0.491282	0.0256509	0.310923
AY158534	66.061	R5	R5	R5	4	0.362369	1.90005	0.141206	0.652009	0.579879	-0.474411	0.907031	0.256422	0.625123	0.992427	1.43493
AY158535	98.3285	R5	R5	R5	4	-1.89125	1.39741	-0.280972	0.671626	0.421367	-0.202063	0.876175	0.20995	0.633731	-0.269909	-0.0484733
AY162223	36.2645	R5	R5	R5	4	2.14071	1.5161	1.36217	-0.680657	-3.48563	-2.56077	0.68079	0.127123	0.375556	2.38718	2.81102
AY162224	37.1366	R5	R5	R5	4	-0.450534	1.29119	0.282042	0.256766	-1.12966	-0.769147	0.563824	0.236182	0.560076	0.513104	1.92971
AY162225	58.7936	R5	R5	R5	4	0.0584565	1.52932	-0.487046	-0.789284	-0.137606	-0.194653	0.808501	0.50013	0.686597	-0.0594047	0.812853
AY167123	0	X4	X4	X4	2	-1.79068	-1.67338	-1.71715	-0.996006	0.367492	0.0162676	0.618684	-0.0641606	0.0870953	-0.827774	0.515078
AY169805	NA	NA	NA	NA	4	0.822016	0.396248	0.786455	5.52392	1.39477	0.406485	0.184483	-0.47519	-0.0212964	0.775483	1.63244
AY169809	38.2994	NA	NA	NA	4	0.986558	0.409752	0.745603	4.89183	0.353344	0.32659	-0.17906	-0.962101	-0.407189	0.641925	1.6013
AY169811	NA	NA	NA	NA	4	0.850453	0.380521	0.95718	6.20464	1.05224	0.680905	0.232495	-0.43998	-0.127923	0.98741	1.80678
AY173951	0.218023	X4	X4	X4	2	-1.5133	-1.98979	-1.73845	0.403777	0.645328	0.521932	-0.885686	-1.4764	-0.748569	-1.05114	0.675006
AY173952	44.6948	R5	R5	R5	2	-1.57893	-1.71012	-1.69421	-2.23073	0.390255	-0.0715957	-0.434911	-0.976189	-0.433478	-1.06926	-0.384231
AY173953	3.56105	X4	X4	X4	2	-2.4711	-1.57731	-1.55068	0.0935681	0.54645	0.193083	0.083112	-0.376665	0.130785	-1.02919	-0.30859
AY173954	86.2645	R5	R5	R5	2	-2.81658	-1.49383	-1.67472	-3.49539	0.688031	0.0391183	-0.670622	-1.31807	-0.75468	-1.02884	-0.358922
AY173956	0.145349	X4	X4	X4	2	-2.15038	-1.63227	-1.87989	0.526866	0.888206	1.00019	-0.392546	-0.769657	-0.379456	-1.43675	-0.422045
AY173959	78.8517	R5	R5	R5	2	-1.09871	-1.37189	-1.70511	1.68103	0.702448	0.294759	0.100329	-0.0612217	0.196776	-1.3598	0.487504
AY173960	1.96221	X4	X4	X4	2	-1.75976	-1.03509	-0.756636	0.231616	1.01392	0.420659	0.0551493	-0.76161	-0.0707608	-0.32633	0.802521
AY180905	0.290698	X4	X4	X4	5	-2.03278	-1.31213	0.070862	-2.7771	0.598773	0.615962	0.285293	-0.0837109	0.0141382	0.605912	1.92159
AY223743	1.74419	X4	X4	X4	2	-1.8233	-1.87452	-1.64029	-1.1297	1.0001	0.454414	-0.618395	-1.32695	-0.504976	-1.31619	-0.0053163
AY223744	1.74419	X4	X4	X4	2	-1.88432	-1.79975	-1.67535	-1.39942	0.932046	0.42752	-0.507115	-1.18411	-0.421068	-1.4369	-0.0405203
AY223745	1.74419	X4	X4	X4	2	-1.90907	-1.80336	-1.71244	-0.926943	1.04894	0.373753	-0.433424	-1.16354	-0.36534	-1.35928	-0.0724187
AY223746	1.74419	X4	X4	X4	2	-2.00341	-1.67298	-1.52408	-0.455845	1.11971	0.630504	-0.406134	-1.04476	-0.360336	-1.28932	-0.407705
AY223747	1.74419	X4	X4	X4	2	-2.1527	-1.71139	-1.58924	-1.09539	1.34883	0.657375	-0.563611	-1.32484	-0.508262	-1.23862	-0.386997
AY223748	0.726744	X4	X4	X4	2	-1.85514	-1.78486	-1.56925	-0.831753	1.86176	0.792393	-0.541919	-1.4026	-0.523256	-1.245	-0.0657528
AY223749	0.726744	X4	X4	X4	2	-1.84837	-1.66267	-1.53331	-0.881527	2.00433	0.879359	-0.558931	-1.43538	-0.530984	-1.21496	0.113498
AY223750	4.43314	X4	X4	X4	3	-1.98762	-1.76858	-1.32686	-0.712878	2.00184	0.963179	-0.515572	-1.39156	-0.546466	-1.07399	0.0457135
AY223751	13.0087	NA	R5	X4	3	-2.15692	-1.79519	-1.33549	-1.04046	1.95482	0.658028	-0.549932	-1.49727	-0.585531	-0.912862	-0.217187
AY223752	13.0087	NA	R5	X4	3	-1.96332	-1.77853	-1.1735	-1.06246	1.65639	0.738298	-0.411353	-1.26342	-0.461033	-1.0081	0.00115339
AY223753	13.0087	NA	R5	X4	3	-1.97015	-1.82119	-1.38996	-1.53085	1.67964	0.666415	-0.617601	-1.38149	-0.55395	-1.15438	-0.166894
AY223754	4.43314	X4	X4	X4	3	-2.14942	-1.67572	-1.11133	-1.08322	1.51718	0.655835	-0.55594	-1.49169	-0.652013	-1.02681	-0.213702
AY227107	79.7238	R5	R5	R5	4	-0.821637	0.171813	-0.130343	-0.497544	0.198639	0.16932	0.397128	0.487068	0.373024	-0.417959	0.431407
AY228556	66.061	R5	R5	R5	4	-0.311997	1.64227	-0.303227	1.17826	-2.07942	-1.06307	0.635822	0.536631	0.73061	-0.168249	0.777581
AY228557	3.7064	X4	X4	X4	5	-0.6676	1.66793	0.0805761	1.30455	1.09664	-0.0306992	1.01364	0.145678	0.560519	0.243567	0.0350768
AY231152	26.9622	R5	R5	R5	3	-1.97776	-0.580809	-0.210783	0.783851	-1.29716	-1.35229	0.121469	0.136827	0.287056	-0.734462	-1.32189
AY231153	95.4215	R5	R5	R5	3	-2.45006	0.0975121	-0.497172	0.431677	-0.278373	-0.84088	0.499093	-0.446518	0.199019	-1.03384	-1.74838
AY231154	73.1831	R5	R5	R5	3	-0.392961	-0.0324388	0.241385	2.53019	-0.5113	-0.817786	0.357098	0.377651	0.41277	0.251754	0.12224
AY231155	38.0087	R5	R5	R5	3	-1.3143	0.206403	-0.59274	1.32198	1.31241	-0.30442	-0.059313	0.124833	0.111358	-1.95609	-0.242127
AY231156	49.3459	R5	R5	R5	3	-0.539708	0.000713805	0.100418	0.879554	0.286212	-1.18066	-0.104981	-0.178016	-0.144878	-0.0348512	0.603656
AY231157	76.0901	R5	R5	R5	4	-1.64555	0.252808	0.337729	0.281834	-0.28489	-0.122731	0.419393	0.188892	0.200146	-0.823978	-0.385658
AY231158	49.3459	R5	R5	R5	4	-2.83317	-0.0279797	-1.07555	-0.274391	-1.81018	-2.0593	0.738185	0.516448	0.255406	-1.78639	-1.23226
AY247218	24.782	R5	R5	R5	1	-1.97295	-2.51841	-2.00204	-0.762457	-0.166556	-0.0531414	-0.525584	-0.931016	-0.354431	-0.948351	0.610653
AY247219	24.782	R5	R5	R5	1	-2.65833	-2.5293	-2.71061	-1.55826	0.481383	0.527185	-0.373517	-1.00352	-0.340533	-1.70153	0.484783
AY247220	35.3924	R5	R5	R5	1	-2.45181	-2.20317	-2.8116	-1.25045	0.198712	-0.0673184	-0.569392	-1.20737	-0.529152	-2.05443	-0.0520473
AY247221	24.782	R5	R5	R5	1	-2.58884	-2.76734	-2.59487	-1.36027	0.471899	0.239323	-0.549841	-0.873961	-0.384851	-1.59756	0.136785
AY247222	64.0262	R5	R5	R5	1	-2.69339	-2.11788	-2.21012	-3.07162	0.356134	0.0357129	-0.506412	-0.93685	-0.4756	-1.6103	-0.578611
AY247223	30.1599	R5	R5	R5	1	-2.39366	-2.3223	-1.77283	-2.10127	0.818269	0.546288	0.618684	-0.0641606	0.0870953	-0.839773	0.506217
AY247224	73.1831	R5	R5	R5	1	-1.65896	-1.59195	-1.51414	-0.426204	0.787008	0.298242	0.618684	-0.0641606	0.0870953	-1.02592	0.724258
AY247225	31.1773	R5	R5	R5	1	-2.41531	-2.43866	-1.66461	-2.09182	1.08592	0.244364	-0.549759	-1.1902	-0.490507	-1.5918	-0.0849282
AY253303	82.4855	R5	R5	R5	5	-1.48273	1.26074	-0.00622448	-0.440821	-2.08473	-1.41683	0.394525	0.179041	0.346783	0.273197	0.753329
AY253304	80.8866	R5	R5	R5	5	1.73321	1.74915	1.27778	-0.555625	-0.236931	-0.719043	0.828533	0.336063	0.587008	2.63314	2.05649
AY253305	3.56105	X4	X4	X4	5	-1.56931	-0.296453	-1.65419	1.88934	-1.58811	-2.05608	0.240088	0.418493	0.350509	-2.78432	-1.6568
AY253307	60.5378	R5	R5	R5	5	-0.173038	1.32423	0.11797	-0.443895	-0.138777	-0.819286	0.935971	0.485151	0.7238	0.6421	-0.0969321
AY253308	22.6017	R5	R5	R5	5	-0.91946	1.65571	0.646639	0.231373	0.418563	-0.0153902	0.848297	0.032031	0.458894	0.717535	0.567587
AY253309	2.97965	X4	X4	X4	5	-0.410052	0.445381	0.827093	1.41348	0.485068	-0.000988224	1.18465	0.302489	0.685395	-0.198961	0.790905
AY253310	25.218	R5	R5	R5	5	-1.7823	1.87047	-0.780416	0.0581508	0.451846	-0.470018	0.867886	0.590122	0.57371	-0.325656	0.468522
AY253311	17.6599	R5	R5	X4	5	-0.869766	-0.427426	0.9075	1.75183	1.74852	0.788569	-0.295862	-0.767519	-0.269424	0.219164	0.863959
AY253312	67.9506	R5	R5	R5	5	0.618202	1.16419	0.214622	-1.22463	-0.769147	-1.11548	0.553181	-0.377006	0.165103	0.507298	0.391531
AY253313	48.7645	R5	R5	R5	5	-0.747077	1.25151	-0.932125	-1.88808	-1.32512	-1.29365	0.375184	-0.219168	0.334393	-0.744901	-0.282711
AY253314	39.6076	R5	R5	R5	5	-3.58663	-0.622954	-1.41218	1.78844	-1.98626	-2.17995	0.0876637	0.64829	0.232687	-2.73732	-2.88557
AY253315	27.1076	R5	R5	R5	5	-1.10078	0.0835468	-0.122314	0.398254	-0.562184	-1.07301	0.0863577	0.0860863	0.362076	-0.709321	-0.391656
AY253316	7.84884	NA	X4	X4	5	-1.68061	-0.73523	-0.842566	1.09577	0.441906	-0.490772	-0.171033	-0.519796	-0.31358	-1.36512	-0.143941
AY253317	24.6366	R5	R5	R5	5	-0.0834424	1.73661	-0.186223	0.546223	0.359352	0.330093	0.554693	0.337674	0.454987	-0.391778	1.05218
AY253318	99.2006	R5	R5	R5	5	-0.491726	0.0872419	-0.733648	1.42524	-1.42584	-1.77484	0.565866	0.634864	0.692629	-1.44971	-0.644289
AY253319	46.5843	R5	R5	R5	5	-1.60273	0.14761	-0.860534	1.02105	-1.29265	-1.5959	1.07103	1.1851	1.05351	-1.21253	-1.34525
AY253320	48.0378	R5	R5	R5	5	-0.628616	1.73276	-0.166369	2.68166	-0.0701172	-0.288447	1.0808	0.54851	0.814906	-0.434813	0.709318
AY253321	9.6657	NA	X4	X4	5	0.0510836	2.20582	0.472662	0.134165	-0.921944	-0.649109	1.16925	0.683987	0.886656	0.668794	0.542433
AY253322	36.7006	R5	R5	R5	5	0.776137	1.90048	0.278953	0.191811	-0.147266	-0.546396	0.397373	-0.417244	0.200046	1.23096	0.738453
AY255823	10.2471	NA	R5	X4	4	-1.19513	1.42236	-0.0616502	-1.84817	-0.765069	-0.842429	0.364599	0.0525791	0.408779	-0.734324	-0.294788
AY255824	51.5262	R5	R5	R5	4	-0.10421	1.70684	0.0453766	1.30717	-1.18793	-1.05323	0.994693	0.306556	0.421661	0.239316	0.953264
AY255825	91.7878	R5	R5	R5	4	-1.44432	0.703273	-0.615484	-2.53092	-0.592537	-2.00989	0.456155	-0.374064	0.251487	-1.33662	-0.50831
AY271690	0.0726744	X4	X4	X4	4	-0.980223	0.169837	0.124102	3.59747	-3.04435	-2.28451	0.338407	0.021041	0.246729	0.0369049	0.363525
AY304496	8.21221	NA	X4	X4	4	-1.54714	-0.384899	1.3142	0.104231	2.19966	0.746587	0.384485	-0.262911	0.190015	-0.261353	0.00173817
AY308760	64.4622	R5	R5	R5	4	-2.41252	-1.77722	-1.76081	-2.12055	0.413794	0.148035	-0.266244	-1.24828	-0.371642	-1.18467	-0.23129
AY308761	18.968	R5	R5	X4	4	-1.81352	-1.6814	-1.7724	-1.51509	-0.0265467	0.0491239	-0.788906	-2.20306	-0.978255	-1.45845	-0.573614
AY308762	18.968	R5	R5	X4	4	-1.81352	-1.6814	-1.7724	-1.51509	-0.0265467	0.0491239	-0.78081	-2.1849	-0.970621	-1.45845	-0.573614
AY314044	62.8634	R5	R5	R5	4	-1.76037	-1.32957	-1.26991	-2.03238	-0.815879	-0.298585	-0.249295	-0.979151	-0.247262	-0.734541	-0.25727
AY314045	43.0959	R5	R5	R5	4	-1.55733	-1.37861	-1.23376	-1.8371	-0.486082	-0.276831	-0.328099	-1.07043	-0.287034	-0.583426	-0.0816696
AY314046	62.8634	R5	R5	R5	4	-1.74422	-1.47608	-1.35487	-1.92988	-0.725288	-0.36559	0.618684	-0.0641606	0.0870953	-0.709731	-0.149387
AY314047	62.8634	R5	R5	R5	4	-1.83565	-1.45378	-1.38191	-1.96033	-0.73523	-0.342163	0.618684	-0.0641606	0.0870953	-0.793039	-0.191919
AY314048	62.8634	R5	R5	R5	4	-1.80169	-1.37054	-1.24364	-2.14114	-0.67707	-0.376316	-0.212769	-0.932647	-0.167965	-0.662323	-0.154236
AY314049	62.8634	R5	R5	R5	4	-1.7215	-1.37237	-1.24818	-2.23385	-0.671719	-0.318789	-0.214195	-0.95542	-0.225922	-0.635147	-0.063581
AY314050	62.8634	R5	R5	R5	4	-1.72389	-1.39728	-1.24125	-2.28122	-0.673829	-0.348518	-0.207191	-0.935669	-0.16641	-0.69817	-0.0289985
AY314051	64.1715	R5	R5	R5	4	-1.52958	-1.38814	-1.23298	-1.67562	-0.616428	-0.349318	-0.283854	-1.01839	-0.25457	-0.630463	-0.0790671
AY314052	62.8634	R5	R5	R5	4	-1.76971	-1.46421	-1.3416	-1.97417	-0.706271	-0.342891	-0.289028	-1.00254	-0.251597	-0.726127	-0.200505
AY314053	62.8634	R5	R5	R5	4	-2.07255	-1.41266	-1.44941	-1.99048	-0.726932	-0.393813	-0.245443	-0.962036	-0.219797	-0.841931	-0.230456
AY314054	62.8634	R5	R5	R5	4	-1.81601	-1.48632	-1.2777	-2.58126	-0.696196	-0.181601	-0.261991	-1.02424	-0.251127	-0.736258	-0.258827
AY314055	62.8634	R5	R5	R5	4	-1.30817	-1.36592	-1.16427	-2.08335	-0.735155	-0.320197	-0.223968	-0.943435	-0.198933	-0.549575	0.0165232
AY314056	62.8634	R5	R5	R5	4	-1.91217	-1.47244	-1.46138	-1.86462	-0.753254	-0.341156	-0.284664	-1.02917	-0.195693	-0.746156	-0.223795
AY314057	17.8052	R5	R5	X4	4	-1.4586	-1.36487	-1.12964	-2.35464	-0.488068	-0.148447	-0.229024	-0.935832	-0.199764	-0.433596	0.0460693
AY314058	62.8634	R5	R5	R5	4	-1.51779	-1.25661	-1.15025	-3.01935	-0.605559	-0.0629993	-0.141591	-0.91184	-0.171516	-0.436113	0.115622
AY314059	62.8634	R5	R5	R5	4	-1.51966	-1.30583	-1.4437	-1.96636	-0.851261	-0.359983	-0.309139	-1.05421	-0.273391	-0.820076	-0.102344
AY314060	62.8634	R5	R5	R5	4	-1.42008	-1.38491	-1.34139	-1.86097	-1.04732	-0.408874	-0.217184	-1.02535	-0.229394	-0.883955	-0.0412524
AY314061	62.8634	R5	R5	R5	4	-1.6008	-1.30118	-1.44973	-2.02819	-0.94878	-0.425015	-0.268975	-1.01296	-0.226199	-0.845958	-0.175239
AY314062	62.8634	R5	R5	R5	4	-1.85053	-1.38544	-1.33408	-1.78837	-0.754027	-0.366318	-0.270197	-0.979904	-0.244658	-0.708691	-0.289453
AY314063	62.8634	R5	R5	R5	4	-1.57163	-1.39657	-1.24775	-2.48759	-0.486283	-0.138157	-0.302652	-1.03461	-0.249166	-0.593961	-0.0217582
AY322184	67.0785	R5	R5	R5	1	-3.17661	-0.969451	-1.3398	-0.659688	-2.85472	-3.28091	0.222078	0.478236	0.56177	-2.33833	-2.14741
AY322185	52.689	R5	R5	R5	4	-0.899087	-0.516655	-0.229299	0.958352	-0.980275	-2.12933	0.0423479	-0.412328	-0.0511461	-0.822936	-0.0273648
AY322187	95.8576	R5	R5	R5	4	-2.11894	-0.654677	0.859504	0.388267	0.611811	0.425466	0.42823	-0.541254	0.143243	-0.0754023	0.672354
AY322189	33.7936	R5	R5	R5	4	-2.00592	-0.917277	0.232314	1.87337	2.2629	1.0031	-0.0859328	-0.20819	-0.186283	-0.67095	0.515487
AY322190	7.84884	NA	X4	X4	4	-3.01028	-0.638072	-1.76264	-0.0338175	-1.6585	-2.65428	0.525684	0.782648	0.46528	-2.79662	-1.94827
AY322191	48.7645	R5	R5	R5	4	-3.33191	-1.05191	-1.94102	2.07961	-2.71053	-2.95679	-0.0504778	0.53409	0.260974	-3.40695	-2.97491
AY322193	90.3343	R5	R5	R5	4	-2.18764	-0.728957	-1.44356	0.595386	-2.95942	-2.37723	0.350662	0.607534	0.256536	-2.55777	-2.66915
AY331283	64.0262	R5	R5	R5	4	-2.22203	-1.61977	-2.1542	0.350899	0.858491	0.697389	-0.506532	-0.98025	-0.226506	-1.43384	-1.01976
AY331284	22.311	R5	R5	R5	4	-1.0744	-1.21421	-0.873464	-0.868696	-0.623602	1.10981	-1.10116	-1.53412	-0.932873	-1.37957	0.66771
AY331286	48.9099	R5	R5	R5	4	-0.556633	-1.62586	-1.79438	-1.11954	-0.317516	-0.717501	-0.808857	-1.48701	-0.836624	-1.71537	0.678876
AY331289	4.86919	X4	X4	X4	4	-1.68062	-0.949192	-0.187247	-2.16348	0.723957	0.222212	-0.309988	-0.722898	-0.409407	0.621522	1.55461
AY331290	4.86919	X4	X4	X4	4	-1.68062	-0.949192	-0.187247	-2.16348	0.723957	0.222212	-0.309988	-0.722898	-0.409406	0.621522	1.55461
AY331291	53.9971	R5	R5	R5	4	-2.08438	-1.41473	-1.35677	-1.2557	1.11332	0.10176	-0.75465	-1.67312	-0.839387	-0.920346	-0.551685
AY331292	38.7355	R5	R5	R5	4	-1.71728	-1.04728	-1.38863	-0.641895	1.53752	0.979647	-0.707243	-1.40651	-0.554713	-1.01625	0.177017
AY331294	0.726744	X4	X4	X4	4	-1.429	-1.40703	-1.3043	1.50561	1.57811	0.780779	-0.448928	-1.07013	-0.557622	-0.774165	0.540932
AY331295	0.726744	X4	X4	X4	4	-1.71918	-1.4481	-1.28232	1.27756	1.49889	0.733886	0.618684	-0.0641606	0.0870953	-0.689724	0.217916
AY331296	76.0901	R5	R5	R5	4	-1.5769	-1.42383	-1.18803	-0.477995	0.273703	-0.0484226	0.618684	-0.0641606	0.0870953	-1.03477	-0.626692
AY331297	76.0901	R5	R5	R5	4	-1.5769	-1.42383	-1.18803	-0.477995	0.273703	-0.0484226	-0.246352	-0.685993	-0.154066	-1.03477	-0.626692
AY332236	22.311	R5	R5	R5	4	-1.0744	-1.21421	-0.873464	-0.868696	-0.623602	1.10981	-1.07921	-1.51736	-0.921194	-1.37957	0.66771
AY332237	53.9971	R5	R5	R5	4	-2.08438	-1.41473	-1.35677	-1.2557	1.11332	0.10176	-0.756401	-1.68589	-0.850239	-0.920346	-0.551685
AY352275	0.581395	X4	X4	X4	1	-1.07283	-1.20777	-1.62752	0.951171	1.16532	0.260037	-0.397947	-0.921769	-0.422899	-0.913283	0.513996
AY352654	1.81686	X4	X4	X4	3	0.952198	0.244355	0.729029	0.745793	-0.769396	-0.854203	0.267262	-0.466452	0.142157	1.06393	1.37052
AY352655	53.561	R5	R5	R5	3	0.877803	0.221482	0.270706	0.608633	0.394703	-0.309793	0.66379	0.0801318	0.0717918	1.13734	1.2462
AY352656	31.6134	NA	NA	NA	3	-1.58934	-0.425359	0.167517	0.492799	0.17313	-0.767068	0.20672	-0.249956	-0.0371751	-1.03466	-0.294301
AY352657	0.145349	NA	NA	NA	2	-1.00035	-0.616671	1.19599	2.86435	2.48115	0.711323	0.260043	0.0384274	0.116066	-0.689065	0.519794
AY357338	35.3924	R5	R5	R5	1	-2.42825	-1.83492	-1.92098	-2.54533	-0.16144	-0.459342	-0.250447	-0.488143	0.0865037	-0.725679	-0.0384063
AY357339	35.3924	R5	R5	R5	1	-2.02277	-1.79021	-1.49389	-3.53729	-0.574149	-0.68757	-0.0989249	-0.5486	0.134497	-0.603732	0.331285
AY357340	35.3924	R5	R5	R5	1	-2.3092	-1.86178	-1.80508	-3.6558	-0.586031	-0.669247	-0.162863	-0.656235	0.0730739	-0.755494	0.0191324
AY357341	35.3924	R5	R5	R5	1	-2.73051	-1.73626	-2.00464	-3.38451	-0.0978127	-0.486156	-0.342761	-0.651675	-0.0548786	-0.975411	-0.559357
AY357342	35.3924	R5	R5	R5	1	-2.75366	-1.89522	-1.98343	-3.1266	-0.370507	-0.700893	-0.351401	-0.532365	-0.00116425	-1.01097	0.0289718
AY357343	35.3924	R5	R5	R5	1	-2.51975	-1.88265	-2.16109	-2.88393	0.159246	-0.456909	-0.196626	-0.255143	0.221075	-0.999203	0.243601
AY357344	73.1831	R5	R5	R5	1	-2.70972	-1.62735	-1.73482	-2.92932	0.353964	-0.379565	-0.328655	-0.697209	-0.0208574	-1.04672	0.358881
AY357345	35.3924	R5	R5	R5	1	-2.9401	-1.71362	-1.87604	-2.99166	-0.199665	-0.507692	-0.361934	-0.745905	-0.0767055	-1.175	-0.416295
AY357346	73.1831	R5	R5	R5	1	-2.88855	-1.67497	-1.85463	-3.62205	0.0790434	-0.454323	-0.261537	-0.779076	-0.0765039	-1.25068	-0.217008
AY357347	73.1831	R5	R5	R5	1	-2.72769	-1.69608	-1.80626	-3.71066	0.168441	-0.430572	-0.262547	-0.798476	-0.0903234	-1.23442	-0.183147
AY357348	73.1831	R5	R5	R5	1	-2.42104	-1.63901	-1.72606	-3.85027	0.305596	-0.374867	-0.239173	-0.805694	-0.0932264	-1.08542	-0.00444406
AY357349	73.1831	R5	R5	R5	1	-2.63717	-1.82848	-1.91566	-3.41519	0.0256929	-0.656232	-0.234283	-0.702644	-0.0610942	-1.19165	-0.101161
AY357350	73.1831	R5	R5	R5	1	-2.74991	-1.69314	-2.11486	-2.94548	0.0504527	-0.694682	-0.204821	-0.706023	-0.0319452	-1.25296	-0.396668
AY357351	73.1831	R5	R5	R5	1	-2.60933	-1.79077	-2.29224	-2.88809	0.0407867	-0.623909	-0.235233	-0.895864	-0.156962	-1.43932	-0.65888
AY357352	73.1831	R5	R5	R5	1	-2.87152	-1.64654	-2.03344	-2.67001	0.116749	-0.545224	-0.261915	-0.808309	-0.0929314	-1.17987	-0.444746
AY357353	31.6134	R5	R5	R5	1	-2.72474	-1.74461	-1.97881	-2.81176	0.053405	-0.576619	-0.209665	-0.789447	-0.0225554	-1.13238	-0.177929
AY357354	83.2122	NA	NA	NA	1	-2.72329	-1.82116	-1.99262	-2.46468	0.0986279	-0.531051	-0.304106	-0.954874	-0.152473	-1.06428	-0.206807
AY357355	73.1831	R5	R5	R5	1	-2.84494	-1.84062	-2.12687	-3.37918	0.285276	-0.347221	-0.240436	-0.863965	-0.140844	-1.37768	-0.364944
AY357356	73.1831	R5	R5	R5	1	-2.80575	-1.51235	-2.07711	-2.59603	0.292303	-0.390815	-0.251107	-0.882167	-0.127711	-1.08106	-0.160395
AY357357	73.1831	R5	R5	R5	1	-2.59797	-1.74726	-2.08663	-2.91811	-0.0838404	-0.491613	-0.159953	-0.77011	-0.0422268	-1.16825	-0.263432
AY357358	73.1831	R5	R5	R5	1	-2.75015	-1.68372	-1.97837	-2.80685	0.0233817	-0.567139	-0.226303	-0.848545	-0.070298	-1.02513	-0.117527
AY357359	73.1831	R5	R5	R5	1	-2.51839	-1.65675	-1.82311	-3.04928	0.242763	-0.467282	-0.244417	-0.885752	-0.101479	-0.959039	-0.191742
AY357360	73.1831	R5	R5	R5	1	-2.54053	-1.71945	-2.06185	-2.5076	-0.170543	-0.528415	-0.181274	-0.709464	-0.00973511	-1.12886	-0.295921
AY357361	73.1831	R5	R5	R5	1	-3.00276	-1.76915	-2.15242	-3.18484	0.0559043	-0.560689	0.618684	-0.0641606	0.0870953	-1.28073	-0.555571
AY357362	73.1831	R5	R5	R5	1	-2.8397	-1.79186	-2.09909	-2.99936	0.0383467	-0.574426	0.618684	-0.0641606	0.0870953	-1.19355	-0.445776
AY357363	78.8517	R5	R5	R5	1	-2.81493	-1.83234	-1.99133	-2.88213	-0.0377962	-0.560741	-0.144283	-0.752722	-0.038737	-1.09547	-0.389312
AY357364	86.5552	R5	R5	R5	1	-2.82997	-1.731	-2.08347	-2.64337	0.0856916	-0.550296	-0.29081	-0.969087	-0.140701	-1.21716	-0.3149
AY357365	73.1831	R5	R5	R5	1	-3.16242	-1.74934	-2.27189	-2.58927	0.221248	-0.490105	-0.247095	-0.864313	-0.0877098	-1.31286	-0.624774
AY357366	73.1831	R5	R5	R5	1	-2.55742	-1.5984	-1.94471	-2.98245	0.244057	-0.52813	-0.294256	-0.899569	-0.0989313	-1.14454	-0.598908
AY357367	44.8401	R5	R5	R5	1	-2.36731	-1.51378	-1.9109	-2.81108	0.179867	-0.483835	-0.223456	-0.855587	-0.0826679	-0.903421	-0.112995
AY357368	73.1831	R5	R5	R5	1	-2.91638	-1.69849	-1.9879	-2.81456	-0.0292844	-0.576206	-0.229523	-0.845748	-0.0847802	-1.14399	-0.418254
AY357369	73.1831	R5	R5	R5	1	-2.70292	-1.78258	-2.08362	-2.93453	0.0519255	-0.568918	-0.239941	-0.861338	-0.0853252	-1.17258	-0.374347
AY357370	73.1831	R5	R5	R5	1	-2.58854	-1.61493	-1.86557	-2.527	0.127882	-0.576281	-0.382584	-1.0462	-0.224065	-0.929253	-0.159127
AY357371	73.1831	R5	R5	R5	1	-2.64555	-1.74635	-2.00088	-2.93416	0.0737667	-0.579487	-0.241066	-0.854469	-0.0759976	-1.11852	-0.307224
AY357372	73.1831	R5	R5	R5	1	-2.24684	-1.73797	-1.88179	-2.67011	0.0390337	-0.594478	-0.0465946	-0.560089	0.104433	-1.11628	-0.142012
AY357373	73.1831	R5	R5	R5	1	-2.68483	-1.59154	-2.10797	-3.23177	0.390003	-0.329134	-0.130949	-0.812108	-0.006348	-1.34095	-0.307585
AY357374	73.1831	R5	R5	R5	1	-2.65407	-1.83712	-2.01691	-2.90111	0.00663712	-0.61365	-0.223331	-0.841344	-0.073646	-1.17144	-0.359537
AY357375	73.1831	R5	R5	R5	1	-2.89973	-1.75121	-1.99286	-2.68737	0.00583783	-0.581979	-0.224758	-0.842621	-0.0864618	-1.2703	-0.293136
AY357376	73.1831	R5	R5	R5	1	-2.73912	-1.67686	-2.13714	-2.89682	0.239474	-0.475116	-0.27787	-0.905744	-0.136315	-1.24488	-0.519218
AY357377	76.5262	R5	R5	R5	1	-2.61093	-1.6152	-2.06954	-2.46545	0.0101918	-0.586927	-0.275102	-0.793525	-0.0474904	-1.03799	-0.450145
AY357378	73.1831	R5	R5	R5	1	-2.72183	-1.62303	-1.96572	-2.86277	0.185233	-0.499192	-0.253614	-0.825616	-0.105643	-1.07912	-0.460739
AY357379	73.1831	R5	R5	R5	1	-2.69146	-1.68019	-2.00532	-2.7173	-0.207748	-0.678557	-0.262257	-0.881469	-0.0724914	-1.22245	-0.348698
AY357380	76.9622	R5	R5	R5	1	-2.897	-1.69263	-1.9453	-2.67435	0.0794878	-0.615387	-0.21855	-0.8687	-0.0508468	-1.05778	-0.442745
AY357381	76.9622	R5	R5	R5	1	-2.90908	-1.73757	-2.05369	-2.85588	0.265987	-0.482741	-0.253384	-0.894584	-0.0851214	-1.20937	-0.597048
AY357382	76.9622	R5	R5	R5	1	-2.7403	-1.7684	-1.81293	-2.85288	0.440336	-0.397273	-0.246287	-0.913092	-0.12344	-0.900784	-0.339484
AY357383	76.9622	R5	R5	R5	1	-2.41956	-1.65019	-1.83971	-2.76433	0.163094	-0.548956	-0.211347	-0.811929	-0.0443149	-0.92469	-0.327288
AY357384	76.9622	R5	R5	R5	1	-2.66767	-1.75837	-1.91284	-2.87222	0.228648	-0.501266	-0.235693	-0.886775	-0.080862	-1.04597	-0.337159
AY357385	73.1831	R5	R5	R5	1	-2.72331	-1.76857	-2.00884	-2.83081	-0.0181074	-0.624843	-0.187754	-0.848163	-0.0638135	-1.07078	-0.42742
AY357386	73.1831	R5	R5	R5	1	-2.62918	-1.7242	-1.98934	-3.01986	0.146862	-0.534591	-0.210989	-0.869466	-0.0741961	-1.06124	-0.294293
AY357387	73.1831	R5	R5	R5	1	-2.63655	-1.74429	-2.03576	-2.83728	0.103756	-0.544666	-0.227479	-0.798732	-0.0488343	-1.12504	-0.269469
AY357388	73.1831	R5	R5	R5	1	-2.78431	-1.71479	-2.0513	-2.90019	0.00379663	-0.536298	-0.244694	-0.856616	-0.10599	-1.1609	-0.293947
AY357389	73.1831	R5	R5	R5	1	-2.58302	-1.67882	-1.90706	-2.98944	0.0891881	-0.609278	-0.219696	-0.873493	-0.0795997	-0.962355	-0.248762
AY357390	73.1831	R5	R5	R5	1	-2.43099	-1.58057	-1.8513	-2.96277	0.0501412	-0.544252	-0.260442	-0.920888	-0.14738	-0.882849	-0.0885324
AY357391	83.3576	R5	R5	R5	1	-2.16688	-1.65943	-1.81436	-2.5635	-0.0665714	-0.551537	-0.219204	-0.852717	-0.0732138	-0.912447	0.0229325
AY357392	73.1831	R5	R5	R5	1	-2.59538	-1.75851	-2.10193	-2.66223	0.0910503	-0.45379	-0.243614	-0.878338	-0.0986724	-1.23989	-0.321704
AY357393	73.1831	R5	R5	R5	1	-2.96429	-1.67776	-2.16714	-2.80528	0.144352	-0.450194	-0.287399	-0.905527	-0.103512	-1.2324	-0.482035
AY357394	73.1831	R5	R5	R5	1	-2.4089	-1.56976	-1.96641	-2.80823	0.207562	-0.47844	0.618684	-0.0641606	0.0870953	-0.977878	0.0527178
AY357395	73.1831	R5	R5	R5	1	-2.76167	-1.78982	-1.81669	-2.99513	0.0766485	-0.562755	0.618684	-0.0641606	0.0870953	-1.07568	-0.142518
AY357396	73.1831	R5	R5	R5	1	-2.45624	-1.68501	-1.86338	-2.69712	0.141894	-0.429068	-0.197876	-0.793728	-0.0351103	-1.15262	-0.238283
AY357397	33.7936	R5	R5	R5	1	-2.8616	-1.64405	-1.84289	-2.63337	0.245182	-0.417477	-0.120877	-0.7598	0.0042991	-0.951268	-0.430307
AY357398	76.9622	R5	R5	R5	1	-2.78236	-1.77931	-1.75678	-2.80278	0.21647	-0.504797	-0.224861	-0.826497	-0.0864612	-0.891068	-0.386491
AY357399	76.9622	R5	R5	R5	1	-2.78903	-1.77069	-1.97095	-2.7637	0.189854	-0.51581	-0.342679	-0.964794	-0.164515	-1.06898	-0.423125
AY357400	76.9622	R5	R5	R5	1	-2.85281	-1.71359	-1.92586	-2.87178	0.195337	-0.475918	-0.233769	-0.869042	-0.0910379	-1.0366	-0.291812
AY357401	76.9622	R5	R5	R5	1	-2.74386	-1.64583	-1.75454	-2.3056	0.378449	-0.460094	-0.215559	-0.7716	-0.0773578	-0.836579	-0.249767
AY357402	76.9622	R5	R5	R5	1	-2.58133	-1.60468	-1.84715	-2.72238	0.23913	-0.447377	-0.213812	-0.846948	-0.0629283	-1.03646	-0.267508
AY357403	76.9622	R5	R5	R5	1	-2.72134	-1.81832	-1.84974	-2.86242	0.182298	-0.616413	-0.256118	-0.898152	-0.101926	-1.0119	-0.380562
AY357404	76.9622	R5	R5	R5	1	-2.80695	-1.652	-2.08982	-2.86678	0.382454	-0.444493	-0.245115	-0.844958	-0.0370316	-1.15959	-0.387962
AY357405	76.9622	R5	R5	R5	1	-2.74464	-1.76	-1.96909	-3.02166	0.256756	-0.442026	-0.216452	-0.755111	-0.0459736	-1.08224	-0.457311
AY357406	76.9622	R5	R5	R5	1	-2.86773	-1.67533	-1.87505	-2.8785	0.19572	-0.418527	-0.204207	-0.829188	-0.0441564	-1.02154	-0.386088
AY357407	76.9622	R5	R5	R5	1	-2.75937	-1.5426	-1.88308	-2.79749	0.270507	-0.518853	-0.248068	-0.817085	-0.115882	-1.08301	-0.543048
AY357408	73.1831	R5	R5	R5	1	-2.8018	-1.78809	-2.10599	-2.97517	-0.0171993	-0.608795	-0.219375	-0.827798	-0.0701772	-1.20131	-0.43382
AY357409	76.9622	R5	R5	R5	1	-2.71601	-1.73885	-1.9504	-2.88734	0.220868	-0.495845	-0.284964	-0.899535	-0.0943486	-1.03224	-0.44231
AY357410	76.9622	R5	R5	R5	1	-2.70019	-1.71832	-1.89711	-2.88825	0.2186	-0.497652	-0.296002	-0.901591	-0.0961689	-1.13721	-0.602315
AY357411	76.9622	R5	R5	R5	1	-2.31596	-1.61484	-1.89851	-2.30964	0.174956	-0.412787	-0.259131	-0.887324	-0.112174	-1.00595	-0.0767629
AY357412	76.9622	R5	R5	R5	1	-2.82303	-1.77188	-2.00382	-3.0085	0.488881	-0.259216	-0.316224	-0.983929	-0.167624	-1.10259	-0.396358
AY357413	76.9622	R5	R5	R5	1	-2.76968	-1.74185	-1.97391	-2.62541	0.221623	-0.352711	-0.300727	-0.926179	-0.163259	-1.05805	-0.426561
AY357414	76.9622	R5	R5	R5	1	-2.66305	-1.66711	-1.98325	-2.9746	0.237	-0.399029	-0.227725	-0.895909	-0.107497	-1.10543	-0.371629
AY357415	76.9622	R5	R5	R5	1	-2.74017	-1.8226	-1.83168	-2.58891	0.127235	-0.441937	-0.276326	-0.883498	-0.106673	-1.00714	-0.349241
AY357416	76.9622	R5	R5	R5	1	-2.70857	-1.7429	-1.96485	-2.79195	0.22901	-0.403633	-0.243759	-0.85275	-0.0873375	-1.06628	-0.455702
AY357417	76.9622	R5	R5	R5	1	-2.85298	-1.75465	-1.9618	-2.76869	0.0278577	-0.659226	-0.254576	-0.883296	-0.0581513	-1.05165	-0.444041
AY357418	76.9622	R5	R5	R5	1	-2.60335	-1.63121	-1.90886	-2.95275	0.348023	-0.43479	-0.194421	-0.817919	-0.0526703	-0.972867	-0.0892423
AY357419	76.9622	R5	R5	R5	1	-2.59612	-1.65906	-1.85138	-2.84436	0.235439	-0.411611	-0.258116	-0.896569	-0.10752	-1.02276	-0.290769
AY357420	76.9622	R5	R5	R5	1	-2.69782	-1.7326	-1.97702	-2.84933	0.416212	-0.406666	-0.28586	-0.934475	-0.114904	-1.02795	-0.406045
AY357421	76.9622	R5	R5	R5	1	-2.6625	-1.72674	-1.90694	-2.66859	0.240675	-0.505932	-0.238558	-0.871785	-0.0759661	-0.962593	-0.366658
AY357422	76.9622	R5	R5	R5	1	-2.34502	-1.58043	-1.77524	-3.10567	0.27953	-0.441183	-0.323902	-0.88347	-0.121562	-0.807834	-0.455197
AY357423	76.9622	R5	R5	R5	1	-2.43118	-1.61554	-1.70805	-2.60456	0.314649	-0.378593	-0.316131	-0.853544	-0.132078	-0.93963	-0.226807
AY357424	22.7471	R5	R5	R5	1	-2.6231	-1.6484	-1.84449	-2.36059	0.218233	-0.436965	-0.169217	-0.759038	-0.0576465	-1.0597	-0.209155
AY357425	23.4738	R5	R5	R5	1	-2.85218	-1.66544	-1.95204	-2.58602	0.00483802	-0.542531	-0.255029	-0.858689	-0.0727314	-1.10956	-0.489501
AY357426	14.6076	NA	R5	X4	1	-2.77021	-1.78943	-1.8219	-2.62441	0.352614	-0.507537	-0.24669	-0.841112	-0.120183	-1.01221	-0.552354
AY357427	13.0087	NA	R5	X4	1	-2.89053	-1.58989	-1.89936	-2.44851	0.196915	-0.493295	0.618684	-0.0641606	0.0870953	-1.12378	-0.406504
AY357428	13.0087	NA	R5	X4	1	-2.8099	-1.6734	-1.81097	-2.36408	0.201059	-0.555288	0.618684	-0.0641606	0.0870953	-1.1499	-0.42453
AY357429	13.0087	NA	R5	X4	1	-2.58024	-1.71199	-1.86788	-2.25774	0.174049	-0.561278	-0.245756	-0.884282	-0.0904423	-1.09613	-0.394492
AY357430	13.0087	NA	R5	X4	1	-2.94106	-1.66959	-1.90306	-2.22801	0.244215	-0.538917	-0.345927	-0.834449	-0.12927	-1.14654	-0.58397
AY357431	13.0087	NA	R5	X4	1	-2.75196	-1.70645	-1.89057	-2.38676	0.274014	-0.520951	-0.247711	-0.856439	-0.0950501	-1.09357	-0.53161
AY357432	13.0087	NA	R5	X4	1	-2.47008	-1.57961	-1.8455	-2.23124	0.275371	-0.497906	-0.236468	-0.882776	-0.0851222	-1.11626	-0.307829
AY357433	6.03198	NA	X4	X4	1	-2.88216	-1.59629	-1.76718	-1.6874	-0.00129506	-0.522558	-0.262524	-0.884196	-0.102201	-0.991052	-0.509832
AY357434	23.4738	R5	R5	R5	1	-2.97765	-1.71428	-2.08669	-2.62085	0.123168	-0.598989	-0.272695	-0.942995	-0.118277	-1.26281	-0.593271
AY357435	17.9506	R5	R5	X4	1	-2.40922	-1.70681	-1.85877	-2.69762	0.283482	-0.374734	-0.190737	-0.850595	-0.0865713	-0.981376	-0.261762
AY357436	76.9622	R5	R5	R5	1	-2.89768	-1.73026	-2.02609	-3.22763	0.238676	-0.427793	-0.271096	-0.869169	-0.099409	-1.24366	-0.535677
AY357437	76.9622	R5	R5	R5	1	-2.79946	-1.64828	-1.91081	-2.61071	0.233795	-0.388912	-0.299289	-0.909496	-0.135655	-1.06306	-0.168056
AY357438	13.0087	NA	R5	X4	1	-3.15747	-1.76626	-2.20547	-2.59013	0.130018	-0.568337	-0.190409	-0.874125	-0.0868766	-1.36265	-0.748256
AY357439	16.9331	R5	R5	X4	1	-2.63231	-1.6763	-1.82088	-1.59759	0.502942	-0.263939	-0.282287	-0.891628	-0.133153	-1.19949	-0.534511
AY357440	76.9622	R5	R5	R5	1	-2.63862	-1.60893	-1.88029	-2.75985	0.177038	-0.308642	-0.277388	-0.89606	-0.141642	-0.984112	-0.230214
AY357441	13.0087	NA	R5	X4	1	-2.67943	-1.65583	-1.77767	-2.1726	0.178773	-0.545277	-0.284496	-0.867019	-0.115409	-0.99676	-0.354394
AY357442	13.0087	NA	R5	X4	1	-2.83785	-1.64965	-1.94141	-2.0528	0.241516	-0.527374	-0.208332	-0.807601	-0.0390849	-1.15997	-0.594292
AY357443	13.0087	NA	R5	X4	1	-2.465	-1.56202	-1.72632	-2.20204	0.312526	-0.474095	-0.230885	-0.854251	-0.0759994	-0.967172	-0.388858
AY357444	13.0087	NA	R5	X4	1	-2.74873	-1.73646	-1.89579	-2.33918	0.15183	-0.562572	-0.239758	-0.85424	-0.078117	-1.14468	-0.579842
AY357445	13.0087	NA	R5	X4	1	-2.75097	-1.78477	-1.79986	-2.34296	0.186423	-0.581562	-0.276138	-0.926364	-0.121397	-1.03462	-0.564302
AY357446	13.0087	NA	R5	X4	1	-2.81597	-1.684	-1.93357	-2.34434	0.190785	-0.54846	-0.241263	-0.872713	-0.111088	-1.15084	-0.635328
AY357447	41.2064	R5	R5	R5	1	-2.71355	-1.68573	-1.85787	-2.22027	0.148463	-0.57529	-0.221879	-0.856596	-0.0743378	-1.10388	-0.441012
AY357448	13.0087	NA	R5	X4	1	-2.8238	-1.66852	-1.94948	-2.41849	0.271268	-0.44128	-0.225917	-0.838433	-0.0804028	-1.17296	-0.678785
AY357449	13.0087	NA	R5	X4	1	-2.4589	-1.53608	-1.76011	-2.21572	0.182488	-0.435329	-0.335464	-0.975826	-0.221364	-1.09391	-0.473879
AY357450	13.0087	NA	R5	X4	1	-2.87036	-1.70779	-1.92088	-2.35733	0.230951	-0.514578	-0.239577	-0.857489	-0.0766451	-1.19645	-0.575641
AY357451	13.0087	NA	R5	X4	1	-2.80331	-1.68304	-1.86057	-2.26513	0.219954	-0.444523	-0.204573	-0.827976	-0.0712789	-1.24866	-0.688772
AY357452	13.0087	NA	R5	X4	1	-2.78608	-1.68925	-1.90087	-2.1276	0.264772	-0.487263	-0.263963	-0.882875	-0.112445	-1.09421	-0.469134
AY357453	13.0087	NA	R5	X4	1	-2.75889	-1.70945	-1.883	-2.09045	0.21945	-0.451648	-0.236278	-0.846868	-0.0916386	-1.10497	-0.534432
AY357454	13.0087	NA	R5	X4	1	-2.81657	-1.56876	-1.87222	-2.26403	0.207583	-0.426942	-0.216597	-0.886192	-0.10108	-1.17917	-0.59463
AY357455	13.0087	NA	R5	X4	1	-2.66807	-1.77452	-1.89793	-2.40475	0.327381	-0.373604	-0.247557	-0.872374	-0.0856026	-1.04107	-0.439897
AY357456	13.0087	NA	R5	X4	1	-2.78212	-1.69692	-1.82314	-2.07045	0.209614	-0.457487	-0.23736	-0.895323	-0.0865031	-1.10246	-0.616371
AY357457	13.0087	NA	R5	X4	1	-2.71848	-1.68149	-1.97116	-2.22112	0.225011	-0.479537	-0.24926	-0.876742	-0.0980138	-1.09836	-0.507194
AY357458	13.0087	NA	R5	X4	1	-2.66738	-1.66728	-1.93094	-2.04932	0.219596	-0.562803	-0.231591	-0.893806	-0.0926448	-1.12776	-0.511077
AY357459	13.0087	NA	R5	X4	1	-2.66738	-1.66728	-1.93094	-2.04932	0.219596	-0.562803	-0.270589	-0.911365	-0.100698	-1.12776	-0.511077
AY357460	13.0087	NA	R5	X4	1	-2.79575	-1.75441	-1.85665	-2.2447	0.289589	-0.560734	0.618684	-0.0641606	0.0870953	-1.13881	-0.532913
AY357461	13.0087	NA	R5	X4	1	-2.76361	-1.68374	-1.88706	-2.40266	0.312295	-0.425861	0.618684	-0.0641606	0.0870953	-1.14017	-0.379485
AY357462	13.0087	NA	R5	X4	1	-2.78623	-1.76452	-1.89282	-2.33372	0.199578	-0.560724	-0.244363	-0.915465	-0.10541	-1.09697	-0.488763
AY357463	13.0087	NA	R5	X4	1	-2.78583	-1.72307	-1.73706	-2.0191	0.0616718	-0.617932	-0.293624	-1.01543	-0.167091	-1.13891	-0.510238
AY357464	11.5552	NA	R5	X4	1	-2.71091	-1.66266	-1.78718	-1.60797	-0.0297017	-0.532625	-0.216709	-0.812035	-0.106054	-1.11298	-0.223533
AY357465	13.0087	NA	R5	X4	1	-2.86576	-1.74938	-1.8911	-2.23073	0.00658052	-0.526178	-0.262857	-0.874571	-0.0910022	-1.11609	-0.603943
AY357466	13.0087	NA	R5	X4	1	-2.73869	-1.68176	-1.91082	-2.46783	0.126416	-0.55055	-0.26721	-0.874712	-0.0984041	-1.17885	-0.556297
AY357467	13.0087	NA	R5	X4	1	-2.70646	-1.73598	-1.93582	-2.36889	-0.0901865	-0.591441	-0.342673	-0.951545	-0.16993	-1.17024	-0.55949
AY357468	13.0087	NA	R5	X4	1	-2.72893	-1.66024	-1.96971	-2.20021	0.301752	-0.559675	-0.273741	-0.96665	-0.111504	-1.12775	-0.556006
AY357469	13.0087	NA	R5	X4	1	-2.88385	-1.6999	-2.06401	-2.14067	0.379457	-0.450845	-0.252782	-0.894301	-0.0895724	-1.22573	-0.816936
AY357470	13.0087	NA	R5	X4	1	-2.64936	-1.65516	-1.79039	-2.19337	0.140183	-0.449152	-0.279098	-0.876212	-0.083537	-1.09345	-0.37151
AY357471	13.0087	NA	R5	X4	1	-2.3808	-1.57492	-1.74149	-2.03575	0.156749	-0.449625	-0.220879	-0.833875	-0.106738	-0.953876	-0.234682
AY357472	13.0087	NA	R5	X4	1	-2.93873	-1.62249	-1.96711	-2.19123	0.170204	-0.44765	-0.299961	-0.923126	-0.140344	-1.23791	-0.832232
AY357473	13.0087	NA	R5	X4	1	-2.80027	-1.64781	-1.91748	-2.11753	0.163358	-0.462857	-0.272303	-0.873257	-0.108372	-1.14107	-0.411261
AY357474	13.0087	NA	R5	X4	1	-2.74246	-1.68362	-1.84357	-2.14414	0.122636	-0.479796	-0.281252	-0.874445	-0.103468	-1.1395	-0.528853
AY357475	13.0087	NA	R5	X4	1	-2.72273	-1.71038	-1.86612	-2.14035	0.251639	-0.404624	-0.296189	-0.907661	-0.11326	-1.12686	-0.442358
AY357476	13.0087	NA	R5	X4	1	-2.66178	-1.69927	-1.80008	-2.01643	0.346026	-0.348776	-0.302219	-0.963069	-0.179279	-1.02684	-0.413715
AY357477	13.0087	NA	R5	X4	1	-2.52372	-1.53447	-1.91801	-1.99937	0.266552	-0.514431	-0.18997	-0.769674	-0.0328416	-1.16828	-0.452366
AY357478	15.0436	R5	R5	X4	1	-2.73631	-1.71679	-1.75666	-1.86484	0.342351	-0.444366	-0.215692	-0.694479	-0.0210508	-1.04957	-0.534912
AY357479	13.0087	NA	R5	X4	1	-2.61335	-1.74049	-1.95434	-2.17512	0.0948905	-0.522775	-0.168303	-0.834228	-0.0884349	-1.24934	-0.6106
AY357480	13.0087	NA	R5	X4	1	-2.62432	-1.63861	-1.84178	-2.12058	0.296492	-0.41838	-0.186668	-0.759409	-0.0285832	-1.17139	-0.480488
AY357481	13.0087	NA	R5	X4	1	-2.65736	-1.67329	-1.83298	-2.22397	0.256781	-0.42827	-0.344035	-1.01918	-0.184406	-1.09268	-0.319068
AY357482	13.0087	NA	R5	X4	1	-2.65626	-1.62948	-1.86057	-2.36105	0.00633752	-0.466352	-0.236229	-0.87026	-0.111727	-1.0842	-0.48743
AY357483	13.0087	NA	R5	X4	1	-2.71219	-1.66584	-1.90282	-2.27056	0.159329	-0.505853	-0.22299	-0.819784	-0.0674268	-1.1646	-0.467901
AY357484	13.0087	NA	R5	X4	1	-2.69324	-1.71545	-2.07405	-2.40789	0.287818	-0.469725	-0.105304	-0.706319	-0.0163794	-1.39726	-0.494524
AY357485	36.7006	R5	R5	R5	1	-2.74004	-1.71709	-1.87993	-2.48712	0.32869	-0.398686	-0.28088	-0.850409	-0.0894026	-1.15841	-0.525978
AY357486	15.0436	R5	R5	X4	1	-2.67639	-1.72956	-1.94732	-2.00481	0.267909	-0.424815	-0.256736	-0.86229	-0.0845361	-1.19698	-0.511628
AY357487	13.0087	NA	R5	X4	1	-2.80499	-1.73484	-1.8587	-2.24589	0.203008	-0.416473	-0.232708	-0.850614	-0.0895645	-1.13971	-0.576848
AY357488	13.0087	NA	R5	X4	1	-2.28157	-1.62802	-1.69283	-2.13497	0.136292	-0.55549	-0.253599	-0.860579	-0.0738346	-0.908642	-0.22037
AY357489	13.0087	NA	R5	X4	1	-2.6778	-1.65272	-1.81021	-2.3117	0.229837	-0.353316	-0.594855	-1.05907	-0.34784	-1.10969	-0.385989
AY357490	13.0087	NA	R5	X4	1	-2.77289	-1.72966	-1.70528	-2.29843	0.477823	-0.226664	-0.5097	-0.89129	-0.243671	-0.943764	-0.297029
AY357491	13.0087	NA	R5	X4	1	-2.67558	-1.73693	-1.7286	-2.21582	0.261184	-0.365969	-0.493506	-0.969543	-0.270063	-1.00521	-0.422054
AY357492	13.0087	NA	R5	X4	1	-2.84411	-1.59811	-1.90081	-2.30594	0.179322	-0.487979	-0.276963	-0.88583	-0.0989707	-1.1945	-0.754912
AY357493	13.0087	NA	R5	X4	1	-2.76325	-1.68337	-1.87329	-1.75132	0.231931	-0.504052	0.618684	-0.0641606	0.0870953	-1.04704	-0.660164
AY357494	51.8169	R5	R5	R5	1	-2.31537	-1.58138	-1.7988	-2.83998	0.258512	-0.430182	0.618684	-0.0641606	0.0870953	-0.832929	-0.221822
AY357495	36.7006	R5	R5	R5	1	-2.79806	-1.70366	-1.91938	-2.27081	0.266239	-0.451095	-0.232525	-0.859759	-0.0872844	-1.18332	-0.566803
AY357496	13.0087	NA	R5	X4	1	-2.6432	-1.73052	-1.85999	-2.24222	0.264451	-0.441004	-0.241853	-0.859395	-0.0792395	-1.15039	-0.524442
AY357497	13.0087	NA	R5	X4	1	-2.82041	-1.72323	-1.90495	-2.37546	0.186781	-0.461854	-0.257186	-0.891136	-0.0980441	-1.17355	-0.57259
AY357498	13.0087	NA	R5	X4	1	-2.78718	-1.6408	-1.90063	-2.1862	0.192543	-0.46388	-0.27923	-0.880874	-0.0861218	-1.28039	-0.714513
AY357499	13.0087	NA	R5	X4	1	-2.708	-1.73464	-1.87061	-2.20809	0.231181	-0.454759	-0.279011	-0.9022	-0.114392	-1.14823	-0.551446
AY357500	13.0087	NA	R5	X4	1	-2.67967	-1.60656	-1.86738	-2.52418	0.192304	-0.483736	-0.216414	-0.842511	-0.0663542	-1.17719	-0.42638
AY357501	13.0087	NA	R5	X4	1	-2.62593	-1.53339	-1.73697	-2.44163	0.0800933	-0.449768	-0.214986	-0.824585	-0.0749427	-1.07822	-0.601027
AY357502	13.0087	NA	R5	X4	1	-2.60443	-1.64632	-1.92918	-1.90171	0.247234	-0.462958	-0.219153	-0.870654	-0.0489031	-1.19098	-0.571949
AY357503	36.7006	R5	R5	R5	1	-2.45411	-1.66567	-1.78536	-2.12717	0.265875	-0.370046	-0.345727	-0.992745	-0.162279	-1.03112	-0.481754
AY357504	13.0087	NA	R5	X4	1	-2.65223	-1.5528	-2.0157	-1.9291	0.152565	-0.523715	-0.313863	-0.947331	-0.133348	-1.2876	-0.756666
AY357505	9.6657	NA	X4	X4	1	-2.60704	-1.66342	-1.84383	-2.36433	0.313747	-0.332423	-0.406326	-0.982948	-0.170024	-1.08209	-0.363378
AY357506	20.9302	R5	R5	R5	1	-2.96207	-1.66276	-1.73341	-2.49631	0.140335	-0.452406	-0.377758	-1.04447	-0.224895	-1.08589	-0.385377
AY357507	13.0087	NA	R5	X4	1	-2.24873	-1.53004	-1.54214	-2.26895	0.371302	-0.464725	-0.3052	-0.908232	-0.177678	-0.821916	-0.00629797
AY357508	13.0087	NA	R5	X4	1	-2.76237	-1.78193	-1.84202	-2.36458	0.18742	-0.44249	-0.321405	-0.896424	-0.122656	-1.13013	-0.569997
AY357509	13.0087	NA	R5	X4	1	-2.71543	-1.67295	-1.9175	-2.31893	0.248619	-0.393243	-0.253	-0.775344	-0.0182748	-1.18232	-0.551135
AY357510	13.0087	NA	R5	X4	1	-2.7029	-1.64592	-1.83947	-2.57491	0.19856	-0.439564	-0.269588	-0.889836	-0.113956	-1.11658	-0.57448
AY357511	35.1017	R5	R5	R5	1	-2.63189	-1.76795	-1.82875	-2.2449	0.201993	-0.467433	-0.253519	-0.886571	-0.0951519	-1.12401	-0.366206
AY357512	36.7006	R5	R5	R5	1	-2.65108	-1.6488	-1.80764	-2.23661	0.321819	-0.402625	-0.391491	-1.04077	-0.214543	-1.10086	-0.404036
AY357513	13.0087	NA	R5	X4	1	-2.66188	-1.65229	-1.86094	-1.98305	0.0378649	-0.49015	-0.382393	-0.955904	-0.27251	-1.23488	-0.510086
AY357514	19.2587	R5	R5	X4	1	-2.3995	-1.48796	-1.79892	-1.74247	0.23013	-0.429473	-0.259029	-0.860976	-0.0896486	-1.03326	-0.224206
AY357515	35.3924	R5	R5	R5	1	-2.23792	-1.79921	-1.37681	-3.09916	0.00742413	-0.394943	-0.411508	-0.601917	-0.0294718	-0.619601	0.103742
AY357516	35.3924	R5	R5	R5	1	-2.48684	-1.7893	-1.84904	-2.89113	-0.119447	-0.391774	-0.304188	-0.521176	-0.00573456	-0.936229	0.067865
AY357517	35.3924	R5	R5	R5	1	-2.63114	-1.82651	-1.83458	-2.89794	-0.225935	-0.557135	-0.314958	-0.58316	-0.0155123	-0.856413	0.0943302
AY357518	35.3924	R5	R5	R5	1	-2.10274	-1.77848	-1.6939	-1.99024	-0.125467	-0.504108	-0.426705	-0.60073	-0.0206654	-0.737487	0.232678
AY357519	35.3924	R5	R5	R5	1	-2.34334	-1.87982	-1.76529	-2.47985	0.0399007	-0.571453	-0.349352	-0.609273	-0.000861173	-0.665245	0.636123
AY357520	35.3924	R5	R5	R5	1	-2.76505	-1.82567	-2.18873	-2.75463	-0.143816	-0.707864	-0.266934	-0.450222	0.0771783	-1.33328	0.0482812
AY357521	35.3924	R5	R5	R5	1	-2.83359	-1.72533	-2.04519	-3.46519	0.223393	-0.475976	-0.281937	-0.542428	0.0236566	-1.10144	-0.419119
AY357522	35.3924	R5	R5	R5	1	-3.03648	-1.65444	-2.05477	-2.78435	0.138261	-0.73464	-0.151602	-0.348562	0.239421	-1.17097	-0.317343
AY357523	35.3924	R5	R5	R5	1	-2.70468	-1.9295	-2.07107	-3.18753	0.222861	-0.366957	-0.224619	-0.205466	0.244431	-1.17404	0.00259057
AY357524	35.3924	R5	R5	R5	1	-2.82557	-1.84448	-2.03252	-3.36629	0.186889	-0.426285	-0.291259	-0.417526	0.173659	-1.04023	-0.166182
AY357525	35.3924	R5	R5	R5	1	-2.20086	-1.75379	-1.90025	-2.8439	0.225608	-0.207239	-0.379507	-0.659133	-0.000296406	-0.661981	0.452851
AY357526	73.1831	R5	R5	R5	1	-1.97322	-1.66352	-2.03415	-2.57771	0.664843	-0.123891	0.618684	-0.0641606	0.0870953	-1.00388	0.424661
AY357527	35.3924	R5	R5	R5	1	-2.48032	-1.50496	-2.1118	-3.73208	-0.158385	-0.418523	0.618684	-0.0641606	0.0870953	-1.02307	0.0326187
AY357528	35.3924	R5	R5	R5	1	-2.01053	-1.57251	-1.95769	-3.06915	-0.325471	-0.406431	-0.2793	-0.447962	0.0213212	-0.709976	0.434271
AY357529	35.3924	R5	R5	R5	1	-2.36159	-1.81189	-1.99141	-2.99005	0.167117	-0.202189	-0.477508	-0.775638	-0.159625	-0.835866	0.241281
AY357530	35.3924	R5	R5	R5	1	-2.10345	-1.86081	-1.89508	-2.68239	-0.0474615	-0.412346	-0.35681	-0.656273	-0.0453314	-0.425865	0.786857
AY357531	35.3924	R5	R5	R5	1	-2.44154	-2.00076	-2.05624	-2.6509	0.0958466	-0.313884	-0.406819	-0.692201	-0.0672697	-0.752182	0.5301
AY357532	35.3924	R5	R5	R5	1	-2.06233	-1.89795	-1.95025	-2.35002	0.0442292	-0.380478	-0.459501	-0.846633	-0.13565	-0.793755	0.374992
AY357533	35.3924	R5	R5	R5	1	-2.45366	-1.86549	-2.07197	-2.70921	-0.0378725	-0.409508	-0.372438	-0.521174	0.0370863	-0.854733	0.328661
AY357534	23.4738	R5	R5	R5	1	-2.58264	-1.85069	-1.99724	-2.45593	-0.086417	-0.548509	-0.396853	-0.744316	-0.114579	-0.95207	0.0930803
AY357535	35.3924	R5	R5	R5	1	-1.86383	-1.92757	-1.90045	-2.78967	-0.00576661	-0.583944	-0.321255	-0.506466	0.0261304	-0.503285	0.77057
AY357536	65.407	R5	R5	R5	1	-2.21439	-1.81696	-2.02012	-3.09249	0.523365	-0.194256	-0.456312	-0.600882	-0.147548	-0.823135	0.344817
AY357537	65.407	R5	R5	R5	1	-2.33534	-1.91233	-2.06832	-2.27862	0.385024	-0.29423	-0.351342	-0.592287	-0.0705839	-0.721653	0.303008
AY357538	65.407	R5	R5	R5	1	-2.78886	-1.86943	-2.04753	-2.90794	-0.138657	-0.381977	-0.376203	-0.485543	0.0343159	-0.807799	-0.130595
AY357539	65.407	R5	R5	R5	1	-2.25522	-1.69432	-1.83634	-3.2038	-0.32089	-0.520341	-0.327458	-0.543825	-0.0495819	-0.67542	0.341707
AY357540	35.3924	R5	R5	R5	1	-2.35014	-1.97841	-1.92284	-3.18798	0.269245	-0.372602	-0.412741	-0.538391	-0.0179154	-0.684691	0.385353
AY357541	65.407	R5	R5	R5	1	-2.24206	-1.85551	-2.00075	-2.52548	0.355491	-0.297182	-0.411801	-0.569046	-0.0376678	-0.712635	0.463847
AY357542	65.407	R5	R5	R5	1	-2.56644	-1.72911	-1.88791	-2.67918	-0.14374	-0.487079	-0.346932	-0.561826	0.0120951	-0.865186	0.0352352
AY357543	52.1076	R5	R5	R5	1	-2.54502	-1.74513	-2.0776	-3.3163	0.285901	-0.274195	-0.391929	-0.533124	0.0706348	-0.999746	0.083325
AY357544	65.407	R5	R5	R5	1	-2.07854	-1.83677	-2.17742	-2.54803	0.113545	-0.297591	-0.398725	-0.574622	-0.011707	-0.849272	0.487421
AY357545	21.2936	R5	R5	R5	1	-2.09709	-1.74965	-1.7447	-2.39884	0.442302	-0.136845	-0.384406	-0.603227	-0.0387878	-0.471847	0.823262
AY357546	65.407	R5	R5	R5	1	-2.5437	-1.773	-2.03599	-2.52703	0.0592405	-0.293004	-0.358587	-0.655061	-0.100469	-0.683718	0.606827
AY357547	52.1076	R5	R5	R5	1	-2.84822	-1.52801	-2.24989	-2.37949	-0.305789	-0.555005	-0.352031	-0.52363	-0.0538785	-1.04342	0.0686146
AY357548	0.872093	X4	X4	X4	1	-1.23737	-1.38264	-1.19543	-2.27415	0.467682	-0.420713	-0.545829	-1.07269	-0.314825	-0.732555	0.630577
AY357549	1.23547	X4	X4	X4	1	-2.18683	-1.78343	-1.14816	-1.4627	0.426148	-0.332052	-0.603448	-1.03378	-0.365613	-1.10187	-0.128053
AY357550	1.23547	X4	X4	X4	1	-1.67516	-1.39287	-1.61078	-1.59265	0.763929	-0.290207	-0.405198	-0.946748	-0.308277	-0.891468	0.222139
AY357551	1.23547	X4	X4	X4	1	-1.68324	-1.52516	-1.21923	-2.38878	0.853191	-0.070942	-0.58007	-1.11521	-0.371292	-0.662027	0.348883
AY357552	73.1831	R5	R5	R5	1	-1.6491	-1.43822	-1.55605	-3.26589	0.450336	-0.499184	-0.444389	-0.778725	-0.251543	-1.0075	0.569747
AY357553	92.9506	R5	R5	R5	1	-1.59547	-1.48427	-1.48156	-2.47575	0.729823	-0.425889	-0.435877	-0.736838	-0.138811	-0.837577	0.634081
AY357554	1.23547	X4	X4	X4	1	-1.88482	-1.71635	-1.80622	-1.90303	0.686813	-0.338577	-0.416599	-0.739213	-0.0542848	-1.01759	-0.0837185
AY357555	1.23547	X4	X4	X4	1	-1.90418	-1.72025	-1.65722	-1.28012	0.923972	-0.329665	-0.411048	-0.901204	-0.229599	-0.960376	-0.154327
AY357556	73.1831	R5	R5	R5	1	-2.03679	-1.53114	-1.69208	-2.64227	0.784823	-0.475692	-0.458857	-0.884143	-0.22441	-0.842377	0.69729
AY357557	0.581395	X4	X4	X4	1	-1.77618	-1.16636	-1.33453	-1.34879	0.478541	-0.197929	-0.166609	-0.792765	-0.129381	-1.12369	0.351454
AY357558	0.581395	X4	X4	X4	1	-1.95611	-1.21287	-1.57132	-2.2982	0.48558	-0.474213	-0.23974	-0.816618	-0.0229968	-1.26212	0.0105713
AY357559	0.436047	X4	X4	X4	1	-0.841217	-1.29003	-0.99374	-1.91605	0.302729	-0.476649	0.618684	-0.0641606	0.0870953	-0.605227	0.514301
AY357560	0.581395	X4	X4	X4	1	-1.70012	-1.51241	-1.44123	-1.66233	0.576321	-0.40436	0.618684	-0.0641606	0.0870953	-1.03289	0.464261
AY357561	0.581395	X4	X4	X4	1	-1.59681	-1.48016	-1.57862	-1.62948	-0.294057	-0.557445	-0.213712	-0.908986	-0.0634744	-1.03182	0.0366004
AY357562	0.436047	X4	X4	X4	1	-1.69119	-1.57907	-1.34218	-1.27868	0.286694	-0.506306	-0.119393	-0.75892	-0.0270481	-0.804987	0.579207
AY357563	0.581395	X4	X4	X4	1	-2.33721	-1.45074	-1.15049	-2.22199	0.762731	-0.200713	-0.21093	-0.760636	-0.109099	-0.829227	0.222361
AY357564	0.581395	X4	X4	X4	1	-2.04384	-1.41402	-1.43551	-2.10677	0.824811	-0.102658	-0.132406	-0.715121	-0.0550704	-0.816338	0.193114
AY357565	0.436047	X4	X4	X4	1	-2.11948	-1.41129	-1.63641	-1.60721	0.587348	-0.321204	-0.0930486	-0.687306	-0.070189	-1.10955	0.158366
AY357566	0.581395	X4	X4	X4	1	-1.90657	-1.3673	-1.58926	-1.89615	0.665322	-0.288895	-0.0923169	-0.634371	-0.0201936	-0.959428	0.11953
AY357567	0.581395	X4	X4	X4	1	-1.76081	-1.38037	-1.50494	-1.56504	0.770544	-0.33215	-0.011888	-0.617536	0.00379583	-1.03293	0.329165
AY357568	0.436047	X4	X4	X4	1	-1.97597	-1.33729	-1.55378	-1.37305	0.515545	-0.454964	-0.180509	-0.814477	-0.137349	-1.08842	0.224556
AY357569	0.581395	X4	X4	X4	1	-1.91723	-1.35688	-1.47731	-1.74311	-0.327268	-0.577839	-0.0983163	-0.77652	0.0366771	-0.853767	0.0839132
AY357570	0.581395	X4	X4	X4	1	-2.02952	-1.24826	-1.21206	-2.31417	0.488805	-0.206816	-0.000828805	-0.637469	0.07963	-0.785586	0.324497
AY357571	0.581395	X4	X4	X4	1	-1.73834	-1.43352	-1.16564	-1.43124	0.743851	-0.0363565	-0.106605	-0.654127	0.115121	-0.665106	0.766852
AY357572	0.581395	X4	X4	X4	1	-1.79286	-1.3142	-1.2821	-1.94448	0.644145	-0.125109	-0.194205	-0.721852	0.0748659	-1.17605	0.49522
AY357573	0.581395	X4	X4	X4	1	-2.03233	-1.29907	-1.35539	-2.28416	0.721709	-0.103461	0.0147349	-0.506598	0.198502	-1.04575	0.177437
AY357574	0.581395	X4	X4	X4	1	-2.19073	-1.29577	-1.25775	-2.51808	0.76613	-0.155813	-0.168887	-0.690262	0.0636232	-0.961644	0.363016
AY357575	0.581395	X4	X4	X4	1	-2.25773	-1.35679	-1.46002	-1.85231	0.821723	-0.0429911	-0.0828243	-0.608612	0.0875994	-0.858712	0.446432
AY357576	0.581395	X4	X4	X4	1	-1.69093	-1.35359	-1.26716	-1.79619	0.31666	-0.349401	0.00619459	-0.551216	0.164288	-1.05577	0.651838
AY357577	0.581395	X4	X4	X4	1	-1.82542	-1.42776	-1.3869	-1.16038	1.00486	0.0353012	0.0192533	-0.536019	0.187339	-1.15272	0.366028
AY357578	0.581395	X4	X4	X4	1	-1.84786	-1.49398	-1.54092	-1.6422	0.990924	0.0459145	0.0236022	-0.430453	0.215953	-1.12541	0.427711
AY357579	0.581395	X4	X4	X4	1	-2.20285	-1.3872	-1.51449	-2.14755	0.740284	0.0292923	0.00536912	-0.417422	0.249326	-1.15438	0.16621
AY357580	0.581395	X4	X4	X4	1	-2.25975	-1.22525	-1.47615	-1.42815	0.966014	-0.230595	-0.0990711	-0.809303	-0.089774	-1.08744	-0.0338044
AY358036	0	NA	NA	NA	5	-2.15581	-0.162291	-0.136348	1.98888	-0.514761	-1.08249	0.795124	0.656434	0.572119	-0.395084	-0.391405
AY358037	69.4041	R5	R5	R5	5	-2.62003	-0.0797248	-0.998178	-0.451685	-0.580952	-1.34592	0.787121	0.623719	0.486173	-1.18783	-1.17511
AY358038	0	NA	NA	NA	5	-2.07727	-0.156208	-0.0638489	2.20032	-0.394137	-0.99165	0.904239	0.827147	0.658995	-0.728608	-0.56176
AY358039	48.7645	R5	R5	R5	4	-2.97715	-0.11673	-1.45735	-0.438167	-1.04604	-1.50006	0.714549	0.782601	0.302375	-2.00286	-1.09333
AY358040	13.2994	NA	R5	X4	5	-2.96013	-0.0383533	-1.77011	-0.229486	0.0514438	-1.10386	0.0127993	0.29718	-0.0121881	-2.28366	-1.33689
AY358041	84.811	R5	R5	R5	5	-1.5747	-0.0583775	-0.645029	-0.0969136	-1.19419	-1.59811	0.147364	0.0528899	-0.0297816	-0.662686	-0.333865
AY358042	30.1599	R5	R5	R5	4	-2.5395	-0.142411	-0.811676	0.51964	-1.14863	-1.6272	0.647275	0.620187	0.374801	-1.40196	-0.754924
AY358043	11.5552	NA	R5	X4	4	-1.49166	-0.0330099	-0.221066	0.493532	-1.85356	-2.04924	0.375729	0.528307	0.372783	-0.96292	-1.03622
AY358044	4.14244	X4	X4	X4	4	-2.38432	0.0767742	-0.95012	0.781945	-2.42179	-2.07354	0.414903	0.234542	0.14506	-1.12794	-0.975652
AY358045	5.88663	NA	X4	X4	4	-2.80188	-0.0162283	-1.57673	-0.0391329	-2.15662	-2.0077	0.373268	0.443678	0.222088	-1.83343	-1.73464
AY358046	43.0959	R5	R5	R5	5	-3.06665	-0.0534105	-1.33308	-0.803559	-1.29048	-1.42079	0.59061	0.668091	0.243884	-1.79474	-0.84399
AY358047	48.7645	R5	R5	R5	4	-2.88704	-0.100489	-1.35077	-0.610018	-1.21862	-1.55314	0.618684	-0.0641606	0.0870953	-1.90291	-0.970298
AY358048	48.7645	R5	R5	R5	4	-2.70702	-0.110958	-1.21201	-0.231336	-1.03664	-1.46676	0.618684	-0.0641606	0.0870953	-1.6533	-0.917741
AY358049	6.03198	NA	X4	X4	4	-2.14756	0.174362	-0.762526	1.10261	-2.22996	-2.09632	0.980125	1.15116	0.699065	-1.01529	-1.09353
AY358050	12.282	NA	R5	X4	5	-2.10225	-0.313708	-1.35651	0.774539	-1.56539	-1.57776	0.995284	0.608298	0.485698	-1.55487	-1.43229
AY358051	13.0087	NA	R5	X4	4	-2.51977	0.00576383	-1.03659	1.65035	-1.72125	-1.91485	0.76811	0.912062	0.434949	-1.80834	-0.651981
AY358052	10.5378	NA	R5	X4	5	-1.91762	0.0792319	-1.18701	0.932911	-1.03935	-1.45028	0.995951	0.731888	0.458739	-1.75179	-0.721292
AY358056	94.1134	R5	R5	R5	5	-3.18024	-0.201538	-1.72315	0.104014	-1.11253	-1.26165	0.528502	0.516579	0.122074	-1.37432	-1.53156
AY358057	41.6424	R5	R5	R5	5	-2.1259	-0.151462	-0.644316	-0.747391	-1.31314	-1.23996	0.598877	0.81999	0.400907	-0.436219	-0.836673
AY358059	11.5552	NA	R5	X4	5	-2.68233	-0.0826409	-1.16159	0.332113	-2.0935	-2.09594	0.641928	0.53563	0.3943	-1.86803	-1.38169
AY358060	6.90407	NA	X4	X4	5	-2.92311	-0.107902	-1.04274	0.418517	-1.48931	-1.36801	0.590949	0.587833	0.465551	-1.10577	-1.66615
AY358061	7.63081	NA	X4	X4	5	-2.65839	-0.00203903	-1.14192	1.10225	-1.41539	-2.05418	0.7167	1.10768	0.660259	-1.68523	-1.50089
AY358062	63.1541	R5	R5	R5	5	-2.65786	-0.0606019	-0.961661	-0.936718	-0.508267	-1.41381	0.802994	0.776557	0.489683	-1.20325	-1.10618
AY358063	99.4913	R5	R5	R5	5	-2.48059	0.044549	-1.18825	1.24071	-0.912573	-1.0657	0.495413	0.576394	0.326547	-2.13956	-1.55515
AY358064	21.2936	R5	R5	R5	5	-2.64276	-0.0757453	-0.84651	0.605069	-0.401262	-1.36907	0.398799	0.405749	0.21796	-1.16744	-2.08263
AY358065	11.5552	NA	R5	X4	4	-1.61357	0.0200006	-0.230906	0.284969	-1.76012	-2.02108	0.417035	0.63403	0.431648	-0.842553	-1.05088
AY358066	48.7645	R5	R5	R5	5	-2.58145	-0.0651542	-1.09779	-0.0702576	-1.37297	-1.59813	0.654895	0.744301	0.305516	-1.74364	-0.933623
AY358067	3.27035	X4	X4	X4	5	-2.36439	0.18259	-0.962496	0.46928	-1.706	-1.98331	0.510322	0.517342	0.343878	-1.14842	-1.21317
AY358068	0.290698	X4	X4	X4	5	-3.22665	0.248463	-1.18244	0.0634739	-2.22556	-1.78431	0.467627	0.188363	0.025562	-1.3931	-0.749833
AY358069	14.7529	NA	R5	X4	5	-0.874426	0.0999671	-0.875682	0.978542	0.295802	-0.178247	0.726908	0.476488	0.0647627	-1.22375	0.0545897
AY358070	31.3227	R5	R5	R5	5	-1.47274	0.159427	-0.0547384	1.66455	-1.43956	-1.71325	0.414856	0.529748	0.329522	-0.110334	0.496934
AY358071	17.0785	R5	R5	X4	5	-1.38165	-0.224027	-1.3366	1.92332	-0.529945	-1.07226	0.851386	0.709763	0.283962	-1.43288	-0.549006
AY358072	5.88663	NA	X4	X4	5	-1.06224	-0.241384	-0.955693	1.54348	-1.41795	-1.47842	0.823542	0.783091	0.26657	-1.08717	-0.548575
AY358073	2.47093	X4	X4	X4	5	-1.16323	-0.513927	-0.0913789	1.26124	-0.0761521	-0.229155	0.268626	-0.10239	-0.208878	-0.00930371	0.746612
AY371121	90.4797	R5	R5	R5	5	-1.17267	0.163711	-0.407718	0.6358	0.0254799	-1.17597	-0.286738	-0.493003	-0.25048	-1.43337	-0.335903
AY371122	86.1192	R5	R5	R5	5	-0.575574	0.473976	-0.320821	0.792879	-0.236984	-0.963892	0.354641	-0.345309	-0.00278243	-0.567548	-0.866701
AY371123	50.3634	R5	R5	R5	5	-2.86764	-0.039313	-1.01909	-0.6377	-2.56766	-2.06108	0.573152	0.761192	0.515778	-1.02545	-1.56399
AY371124	21.439	R5	R5	R5	5	-3.21776	-0.0944865	-0.732277	2.59248	-1.19576	-1.37281	0.25798	0.206954	0.170982	-1.34991	-2.18148
AY371125	42.3692	R5	R5	R5	5	-1.19144	0.16086	0.0322396	1.66803	-2.45893	-2.42217	0.336961	0.104201	0.195606	0.185824	-0.797417
AY371126	69.4041	R5	R5	R5	5	-1.90344	0.0865641	0.000691195	2.21988	-2.24768	-1.49013	0.0888724	-0.454919	-0.12751	-0.681181	-0.604362
AY371127	77.2529	R5	R5	R5	5	-1.91159	-0.0893244	-0.118002	0.264635	-1.39114	-1.51389	0.510354	-0.564539	-0.054839	-0.318446	-0.719199
AY371128	17.8052	R5	R5	X4	5	-0.904323	0.0491575	0.824665	0.592193	-0.282696	-1.11537	0.0746899	-0.21508	-0.0474953	0.136849	0.0418911
AY371129	86.5552	R5	R5	R5	5	-3.05167	0.14701	-0.391896	2.24607	-3.26217	-2.24965	0.0657065	-0.703687	-0.161017	-0.487783	-0.388072
AY371130	68.6773	R5	R5	R5	5	-1.54124	0.0173719	-0.606523	-1.13333	-2.78307	-2.37188	0.193603	-0.1829	0.0438958	-1.18055	-1.37466
AY371131	53.561	R5	R5	R5	5	-2.23056	0.105987	-0.382322	1.66298	-2.90659	-1.82349	0.618684	-0.0641606	0.0870953	-0.771734	-1.73564
AY371132	96.2936	R5	R5	R5	5	-1.8112	0.249279	0.45693	1.75295	-1.45677	-1.45413	0.618684	-0.0641606	0.0870953	0.144603	-1.01496
AY371134	35.1017	R5	R5	R5	5	-1.75943	0.140628	-0.412535	0.47022	-3.33389	-2.18064	0.229221	0.0360704	0.0183898	-0.431705	-0.796297
AY371136	24.782	R5	R5	R5	5	-1.92482	-0.0699349	0.358876	0.373573	-0.775773	-1.05631	0.569201	0.983545	0.771974	0.316717	-1.03568
AY371137	44.6948	R5	R5	R5	5	-2.18921	-0.0857323	-0.188691	0.0244443	-1.67093	-2.08522	0.191454	0.0505928	0.272328	-0.493794	-0.991093
AY371138	95.4215	R5	R5	R5	5	-2.25273	-0.42643	0.0594191	2.59817	-2.81479	-2.24937	0.0261471	-0.234331	0.122577	-0.402252	-1.21774
AY371139	69.4041	R5	R5	R5	5	-2.10935	-0.0682487	0.33473	0.475005	-2.33611	-1.94826	0.407368	0.20608	0.354982	0.246632	-0.338145
AY371140	61.8459	R5	R5	R5	5	-2.1092	0.0523276	-0.686121	1.0813	-0.60594	-1.32395	0.295277	0.0494105	0.282759	-0.902963	-1.65444
AY371141	55.1599	R5	R5	R5	5	-1.41637	0.233476	-0.108073	0.83546	-2.22596	-1.8437	0.214171	-0.438197	0.00348004	-0.344444	-0.745837
AY371142	94.5494	R5	R5	R5	5	-2.13466	0.292386	0.519057	-0.131668	-0.727033	-1.60129	0.85952	0.211705	0.3876	0.0969638	-0.907753
AY371143	35.8285	R5	R5	R5	5	-1.43758	-0.397201	-0.228449	1.4949	-1.5065	-1.53872	0.0685171	0.133243	0.287154	-0.621902	-0.896088
AY371145	21.1483	R5	R5	R5	5	-2.00703	-0.102633	-0.585134	-1.9114	-2.00687	-1.46149	0.363451	0.162865	0.337583	-0.798213	-0.713834
AY371146	76.2355	R5	R5	R5	5	-1.30892	0.30438	0.339508	2.87651	-2.13976	-1.49167	0.593678	0.0517599	0.281514	-0.0251689	-0.740615
AY371147	25.3634	R5	R5	R5	5	-1.1626	-0.0811491	-0.229869	3.39636	-0.798009	-1.58106	-0.0910988	-0.192257	-0.0373795	-0.860883	-0.477112
AY371149	21.2936	R5	R5	R5	5	1.04923	-0.537535	0.926532	0.826677	2.41215	0.211605	0.296621	0.0574898	0.305458	0.135355	0.191492
AY371150	93.532	R5	R5	R5	5	-0.212783	-0.0308576	0.407654	0.784797	0.699919	-0.516721	0.362455	-0.433835	-0.0206023	0.297311	0.381472
AY371151	93.532	R5	R5	R5	5	-1.24773	-0.175952	-0.326554	-0.97453	-0.709118	-1.18796	0.00757983	-0.365393	-0.237327	-0.884871	-0.933415
AY371153	96.5843	R5	R5	R5	5	0.38705	0.0250623	0.811435	1.68717	0.464994	-0.2824	0.430488	-0.220497	0.0954119	0.780093	0.80618
AY371154	98.9099	R5	R5	R5	5	-1.95881	-0.257566	-0.852271	-0.34304	-1.43455	-1.35369	0.257127	0.405911	0.54557	-2.02172	-0.719413
AY371155	82.4855	R5	R5	R5	5	-1.24596	-0.694507	0.76634	2.97097	-0.0697559	0.549452	-0.398145	-1.14894	-0.567772	0.511811	1.69024
AY371156	4.86919	X4	X4	X4	5	-1.06814	-0.655819	1.69416	2.62027	-0.49633	-0.00934403	0.251778	-0.129236	0.00446668	1.10363	1.0998
AY371157	96.875	R5	R5	R5	5	-1.44373	-0.361978	0.466341	3.07396	0.984962	0.354511	-0.534783	-1.1199	-0.70739	-0.440752	0.152607
AY371158	12.1366	NA	R5	X4	5	-0.276083	-0.0062194	-0.47065	2.07173	-1.2461	-0.81506	0.185135	-0.567366	-0.0545841	-1.18554	0.0289989
AY371160	12.5727	NA	R5	X4	5	-0.979716	-0.14333	-0.11571	2.85937	-1.15761	-0.975269	0.357582	-0.082001	0.19963	-1.43461	-0.397238
AY371161	44.6948	R5	R5	R5	5	-1.42549	-0.574187	-0.45161	1.90456	-0.283315	-0.50432	-0.173234	-0.397617	-0.307149	-1.55763	-0.588609
AY371162	77.9797	R5	R5	R5	5	-1.70412	-0.38424	-0.98074	-0.197517	-0.355287	-0.440456	-0.00951394	-0.494507	-0.22301	-1.77525	-0.935072
AY371163	25.6541	R5	R5	R5	5	-3.2297	-0.146587	-1.07467	-0.342592	-2.35381	-2.26756	0.129413	-0.348763	-0.00711909	-1.95168	-1.44341
AY371164	62.5	R5	R5	R5	5	-3.39988	-0.548631	-2.26161	-0.523549	-1.99585	-2.52434	0.36814	0.363502	0.200926	-3.05063	-2.80952
AY371165	24.6366	R5	R5	R5	5	-2.67832	-0.146317	-1.50314	-0.293244	-1.31436	-1.15728	0.278822	0.229275	0.190479	-2.54365	-1.48014
AY371166	44.2587	R5	R5	R5	5	-0.722803	0.199773	0.00523774	1.31242	-0.687633	-0.686699	-0.146745	0.182021	0.192205	-0.147141	0.475606
AY371167	15.4797	R5	R5	X4	5	-1.45323	-0.62479	-0.482881	0.594373	-1.45453	-1.39266	0.292638	-0.0694126	0.229735	-0.938564	-0.719748
AY371168	21.439	R5	R5	R5	5	-0.714392	-0.450143	0.27027	2.10321	1.74228	0.670515	0.207824	-0.888649	-0.251866	-0.349577	1.24504
AY371169	94.5494	R5	R5	R5	5	-1.22119	-0.146227	-0.154104	-1.13234	-0.865643	-1.49916	-0.206832	-0.61629	0.0399911	-1.043	0.499704
AY371170	3.99709	X4	X4	X4	5	-2.61953	-0.0736503	0.305665	2.71973	-0.922876	-0.236065	0.618684	-0.0641606	0.0870953	-0.076915	1.08928
AY423381	42.6599	R5	R5	R5	4	-1.99216	-1.59138	-1.76107	-3.01711	0.383489	0.573099	0.618684	-0.0641606	0.0870953	-0.952498	-0.00761983
AY423384	48.1831	R5	R5	R5	5	-1.96247	-1.14153	-1.62748	-2.02076	1.05727	0.924734	-0.602691	-0.745034	-0.37047	-1.01512	-0.558301
AY423386	42.6599	R5	R5	R5	5	-2.24444	-1.34793	-2.041	-2.7884	0.599049	0.724551	-0.600224	-0.786729	-0.255878	-1.38171	-0.220798
AY423387	42.6599	R5	R5	R5	5	-1.98101	-1.31113	-1.94547	-3.08331	0.892023	0.931856	-0.634059	-0.797109	-0.374499	-0.984023	-0.340533
AY426102	6.8314	NA	X4	X4	1	-3.08187	-1.81209	-2.62955	0.522264	-0.166053	0.256947	-0.438384	-0.978799	-0.343441	-1.28339	-0.734158
AY426103	10.5378	NA	R5	X4	1	-3.08183	-1.79537	-2.61352	0.435691	-0.186266	0.240958	-0.503918	-1.03004	-0.391014	-1.27417	-0.707863
AY426104	6.8314	NA	X4	X4	1	-3.28552	-1.7839	-2.78337	0.137791	-0.125247	0.208446	-0.441692	-0.988958	-0.3789	-1.43269	-0.8225
AY426105	1.81686	X4	X4	X4	1	-3.28222	-1.77882	-2.78053	0.205308	-0.119032	0.20741	-0.444153	-0.987234	-0.369829	-1.43969	-0.786741
AY426107	2.47093	X4	X4	X4	1	-3.25643	-1.77174	-2.76541	0.144761	-0.146069	0.207889	-0.440419	-0.988276	-0.369773	-1.41156	-0.784319
AY426108	0.290698	X4	X4	X4	1	-3.28666	-1.74999	-2.74134	0.120946	0.0836341	0.246232	-0.386377	-0.901111	-0.312497	-1.41328	-0.744398
AY426109	2.47093	X4	X4	X4	1	-3.25643	-1.77174	-2.76541	0.144761	-0.146069	0.207889	-0.388358	-0.924494	-0.338721	-1.41156	-0.784319
AY426110	51.8169	R5	R5	R5	1	-3.89275	-2.76881	-2.6666	-1.27268	0.830413	0.881848	-0.336389	-1.00437	-0.367436	-2.31854	-1.28869
AY426111	8.64826	NA	X4	X4	1	-3.68981	-2.66876	-2.65825	-1.24705	0.631665	0.812007	-0.367139	-1.05426	-0.405269	-2.34639	-0.954787
AY426112	8.64826	NA	X4	X4	1	-3.59465	-2.70118	-2.68851	-1.08441	0.844539	0.884567	-0.302212	-0.944258	-0.374572	-2.31555	-1.1033
AY426113	2.76163	X4	X4	X4	1	-3.69808	-2.658	-2.64863	-1.26771	0.685292	0.801961	-0.38623	-1.06419	-0.403611	-2.34054	-0.992384
AY426114	8.64826	NA	X4	X4	1	-3.87595	-2.67578	-2.68137	-1.19983	0.586418	0.814927	-0.236646	-0.939377	-0.327345	-2.31614	-1.22456
AY426115	8.64826	NA	X4	X4	1	-3.818	-2.54046	-2.65253	-1.03245	0.38838	0.695691	-0.310534	-0.998105	-0.351693	-2.24981	-1.00365
AY426116	2.76163	X4	X4	X4	1	-3.70308	-2.54011	-2.62294	-1.1275	0.421087	0.679172	-0.26453	-0.914238	-0.330048	-2.19024	-0.878288
AY426117	8.64826	NA	X4	X4	1	-3.91689	-2.68164	-2.68042	-1.07369	0.724949	0.866535	-0.357616	-1.05403	-0.388841	-2.33493	-1.25856
AY426118	8.64826	NA	X4	X4	1	-3.92834	-2.67685	-2.75931	-1.12218	0.755623	0.856236	-0.33086	-1.00296	-0.371308	-2.43495	-1.24104
AY426120	7.92151	NA	X4	X4	1	-2.34965	-1.84087	-2.54531	-2.89819	0.776712	-0.493016	-0.348387	-0.879125	-0.40888	-0.773203	-0.0565524
AY426121	0.145349	X4	X4	X4	1	-2.17454	-1.71176	-2.42502	-2.27896	0.987356	-0.419974	-0.294813	-0.8497	-0.396589	-0.606947	0.257401
AY426122	0.726744	X4	X4	X4	1	-2.2154	-1.74386	-2.60327	-2.69524	0.895625	-0.380136	-0.402415	-0.96108	-0.499571	-0.876974	0.15278
AY426123	33.0669	R5	R5	R5	1	-2.38301	-1.84639	-2.58263	-2.94598	0.698694	-0.544583	-0.322102	-0.772535	-0.376964	-0.792682	-0.133087
AY426124	5.88663	NA	X4	X4	1	-2.43063	-1.8025	-2.71405	-2.956	0.965384	-0.400703	-0.453348	-0.930047	-0.488599	-1.05659	-0.12099
AY426125	31.7587	R5	R5	R5	1	-2.87114	-2.47179	-2.43992	-3.2106	-4.45905	-0.297159	-0.228272	-0.700405	-0.22454	-1.59763	-0.803018
AY426126	33.0669	R5	R5	R5	1	-3.05657	-2.43824	-2.53621	-2.98885	-4.28576	-0.274794	-0.356688	-0.792656	-0.275782	-1.78921	-1.0024
AY426127	39.8983	R5	R5	R5	1	-2.85254	-2.39258	-2.41702	-2.52457	-4.47828	-0.309997	-0.217882	-0.723753	-0.235807	-1.69938	-0.916749
AY444799	1.74419	X4	X4	X4	4	-2.7364	-0.443931	-0.590215	2.75106	-1.8867	-1.85076	0.276182	0.550369	0.227809	-1.56997	-0.456059
AY444800	14.3169	NA	R5	X4	4	0.29425	1.87554	0.213749	-0.0770711	-0.22352	-0.699222	0.560778	0.504529	0.667569	0.272441	-0.00781639
AY444801	22.0203	R5	R5	R5	4	-2.18388	1.67956	-0.765992	0.704537	-0.255173	-0.519287	0.991331	0.678007	0.922144	-0.0821486	0.998528
AY444803	13.0087	NA	R5	X4	4	-2.11348	-0.401001	-1.45246	0.229673	-1.63638	-1.58967	0.517598	0.1866	0.165583	-1.95465	-0.983719
AY444804	31.1773	R5	R5	R5	5	-2.78889	-0.200425	-0.707287	0.0664294	-1.40504	-1.80583	0.618684	-0.0641606	0.0870953	-0.822776	-0.926208
AY444805	0.145349	NA	NA	NA	4	-1.80708	-0.115544	-0.479681	2.0579	-1.66949	-1.21757	0.618684	-0.0641606	0.0870953	-1.04956	-0.483435
AY444806	0.872093	X4	X4	X4	4	-2.95753	-0.0681863	-1.31656	0.740764	-0.176387	-1.13774	0.965227	0.935223	0.710469	-1.23644	-0.24044
AY444809	37.5727	R5	R5	R5	4	-1.13651	0.190199	0.157403	-0.237748	-0.97139	-1.38211	0.797835	0.643425	0.609707	-0.178106	-0.746277
AY444811	91.4971	R5	R5	R5	5	-2.07056	0.262515	0.134422	0.818824	-2.04347	-1.80683	0.178975	-0.493148	-0.216253	0.0323965	-0.528592
AY444812	48.1831	R5	R5	R5	4	-3.0072	-0.0330323	-1.06739	-1.12551	-1.29161	-1.95663	0.696479	0.447921	0.395981	-1.5647	-1.2547
AY445524	47.0203	R5	R5	R5	4	-2.64803	-0.700352	0.475941	-1.2668	0.823496	0.22681	0.0443776	-0.76607	0.0373286	-0.500219	0.280375
AY455779	79.7238	R5	R5	R5	3	-2.22418	0.043374	-0.724098	-0.540276	0.213913	0.110702	0.4376	0.298982	0.398473	-1.21345	-1.23006
AY455781	22.0203	R5	R5	R5	3	-1.93718	0.255742	-1.01421	-0.76179	-0.0304182	-0.202439	0.556597	0.284456	0.328495	-1.96146	-1.43013
AY455783	0.726744	X4	X4	X4	4	-0.839849	0.429353	0.122494	0.546559	0.0650839	0.0769248	0.670186	0.00278533	0.175178	-0.986295	-1.02496
AY455785	70.8576	R5	R5	R5	3	-1.79789	0.0439464	-0.55995	-0.559223	0.54035	0.17231	0.0138073	-0.395469	-0.144484	-0.767653	-0.520075
AY463217	42.7326	R5	R5	R5	5	-2.72857	1.68075	-1.22417	0.911086	-0.00361901	-0.660806	0.725115	0.571561	0.636365	-1.09502	-0.307775
AY463218	1.74419	X4	X4	X4	5	-0.365755	2.05291	0.902592	1.67881	-0.721372	-0.81516	0.41038	0.199677	0.313566	0.976113	1.3476
AY463219	13.8081	NA	R5	X4	5	-0.747138	1.67851	0.856074	0.244402	-0.712932	-1.09033	0.470995	0.25293	0.615716	0.31729	0.818652
AY463220	36.7006	R5	R5	R5	5	0.177634	1.54754	1.37187	-0.187462	-1.83058	-1.3584	0.992849	0.128855	0.625972	1.29211	1.63673
AY463221	2.5436	X4	X4	X4	5	-1.32506	1.23596	0.853471	1.55874	-1.43026	-1.31026	0.662182	0.589267	0.73402	0.39132	1.05021
AY463222	38.0087	R5	R5	R5	5	0.337154	1.55581	0.409846	-0.423694	-1.96604	-1.6591	0.239335	-0.136422	0.346415	0.0849848	1.01625
AY463223	36.7006	R5	R5	R5	5	-1.2354	1.45194	0.318165	-0.920433	-0.313417	-0.534413	0.586723	0.222481	0.458462	0.36276	0.923542
AY463224	40.189	R5	R5	R5	5	0.219872	1.41982	0.944287	1.98824	-0.895264	-0.940726	1.09343	0.927335	0.810305	0.649002	2.39361
AY463225	64.0262	R5	R5	R5	5	-0.219008	1.71001	0.629987	-0.528525	-1.84432	-1.66848	0.697539	0.585349	0.56862	0.613012	1.58089
AY463226	87.5727	R5	R5	R5	5	-1.18301	1.51455	-0.275881	-0.734824	-2.60261	-1.91316	0.426336	0.0860931	0.233766	-0.758508	0.583623
AY463227	41.6424	R5	R5	R5	5	0.322484	1.64856	0.710038	-0.215853	-1.38059	-1.42648	0.35763	-0.0814562	0.324513	0.45086	2.01909
AY463228	85.3924	R5	R5	R5	5	-0.431865	1.47255	0.123403	0.273601	-0.750215	-0.949513	0.349865	0.0867343	0.501813	-0.326408	0.303179
AY463229	64.0262	R5	R5	R5	5	-2.71143	1.91346	-0.274808	-0.700803	-1.405	-1.28162	0.564251	0.260693	0.355845	-0.634737	0.916429
AY463230	39.4622	R5	R5	R5	5	-0.168348	1.49344	0.367743	-0.073349	-1.97052	-1.45837	0.791933	-0.0405817	0.324095	0.0776505	1.02352
AY463231	84.9564	R5	R5	R5	5	-2.08462	1.8177	-0.323272	0.354621	-0.499034	-0.903041	0.873853	0.370678	0.661902	-0.141258	-0.1376
AY463232	86.8459	R5	R5	R5	5	-0.33736	1.59996	0.204811	0.303619	-1.53755	-1.09598	0.658237	0.588761	0.515113	0.50514	1.08407
AY463233	43.532	R5	R5	R5	5	-1.74739	1.61764	-1.15532	0.325373	0.656414	-0.0290395	1.0397	0.223302	0.656438	-0.363279	-0.34472
AY463234	23.4738	R5	R5	R5	5	-0.760098	1.92988	0.24155	-2.55698	-1.14342	-1.21546	0.535422	0.530585	0.765368	-0.373685	0.193826
AY463235	46.0029	R5	R5	R5	5	-1.49953	1.02499	-0.955513	1.31402	-0.20508	-1.17361	0.995655	0.756532	0.968727	-1.0731	-0.231409
AY463236	77.2529	R5	R5	R5	5	-0.800489	1.03731	-0.108617	1.04802	-0.919447	-0.922744	0.251151	-0.246606	0.0611499	0.107418	1.12804
AY463237	49.3459	R5	R5	R5	5	-1.70999	1.2785	-0.277573	-0.276139	-0.605994	-0.966886	0.680759	0.0869283	0.656911	-0.546696	0.527148
AY489911	NA	NA	NA	NA	4	0.728887	0.358883	0.785383	5.5247	1.0415	0.605685	0.287622	-0.46775	-0.156679	0.992051	1.70184
AY489913	NA	NA	NA	NA	5	0.629523	0.357168	0.734101	5.84747	2.76261	1.39392	0.618684	-0.0641606	0.0870953	0.807354	1.7034
AY489914	3.7064	NA	NA	NA	5	1.07431	0.395516	1.53865	4.93326	0.0633122	0.256667	0.618684	-0.0641606	0.0870953	1.22703	2.13785
AY489917	NA	NA	NA	NA	4	0.235783	0.348964	0.950423	5.8756	0.322146	0.417226	0.184316	-0.351252	-0.15679	0.667797	1.45309
AY494965	0	NA	NA	NA	3	-1.11914	-0.644981	1.27545	1.85909	2.08618	0.982264	0.0651131	-0.430543	-0.185515	0.0584301	-0.0395715
AY494966	1.96221	X4	X4	X4	3	-1.05693	-0.922522	1.04117	0.651428	1.49007	0.859342	0.197482	-0.495464	-0.137364	-0.010439	1.73597
AY494967	0.290698	NA	NA	NA	3	-3.26535	-0.467349	-1.08786	1.50072	-0.358053	-1.3888	0.628915	0.546409	0.332825	-1.75929	-1.5102
AY494968	64.4622	R5	R5	R5	3	-2.80374	-0.259593	-1.00266	-0.744239	-1.3275	-1.57048	0.377137	0.438535	0.266107	-1.44995	-1.95181
AY494969	21.875	R5	R5	R5	3	-2.40946	0.179499	-1.10014	-0.418643	0.944153	0.238565	0.348338	0.052883	0.184623	-1.40747	-1.38176
AY494970	0.726744	X4	X4	X4	3	-3.05398	0.00791279	-1.21301	-1.29217	0.500393	0.290896	-0.0768001	-0.465089	-0.1818	-2.11161	-2.16858
AY494973	0.581395	X4	X4	X4	3	-1.86992	-0.981429	-1.14433	0.211137	-1.21803	-2.0996	0.155193	0.407268	0.249954	-1.57634	-1.43354
AY494974	86.8459	R5	R5	R5	3	-4.37567	-0.705422	-2.25406	-1.42116	-2.34913	-3.02531	0.703896	0.307007	0.419745	-2.93039	-3.57141
AY505010	23.3285	R5	R5	R5	4	-2.08368	-2.00829	-2.11277	-2.28837	1.62924	0.0813179	-0.354111	-1.05122	-0.307719	-1.67203	-0.610707
AY521629	60.5378	R5	R5	R5	5	-3.15338	-0.52983	-0.562028	0.620299	-1.46347	-1.86338	0.243231	0.148619	0.442183	-1.23766	-1.53781
AY521630	72.1657	R5	R5	R5	4	-3.21037	-0.695435	-1.33414	-0.274421	-1.75561	-1.58248	0.00828854	0.176461	0.392329	-1.86379	-1.73335
AY521631	95.2762	R5	R5	R5	5	-3.74679	-0.523418	-1.18942	-0.886413	-1.74137	-2.05915	0.397289	0.669624	0.635273	-2.51697	-2.10664
AY521632	64.0262	R5	R5	R5	4	-3.63372	-0.564114	-2.00481	-0.463285	-1.17093	-1.88576	-0.283574	-0.308916	-0.200068	-2.44103	-3.02367
AY521633	20.4215	R5	R5	R5	4	-1.92445	-0.48001	-1.01973	1.47636	-1.14662	-2.00852	0.433037	0.426791	0.47404	-1.14135	-1.5026
AY522721	94.5494	R5	R5	R5	4	-1.38313	1.09285	-0.401564	1.07376	-1.11231	-0.851144	0.591704	0.295165	0.626183	-0.697	0.086706
AY522722	61.9913	R5	R5	R5	4	-0.869106	1.60585	-0.0829996	0.386301	0.144928	-0.768494	0.45152	-0.0564408	0.348398	-0.246939	0.649677
AY522723	51.2355	R5	R5	R5	4	-0.255142	1.47634	0.451552	0.106536	-0.962357	-1.24123	0.575172	-0.150609	0.329609	0.521393	1.32838
AY522724	10.2471	NA	R5	X4	4	-1.34578	1.45487	-0.891134	0.334587	-0.819641	-0.873399	0.873096	0.25239	0.445035	0.0455071	0.202466
AY522725	16.2064	R5	R5	X4	4	-0.448202	1.78849	0.67257	0.55477	-2.68984	-2.17853	0.477443	0.0670704	0.382758	0.539758	1.45045
AY522726	23.6192	R5	R5	R5	4	-0.302425	1.97642	-0.447715	2.41705	-1.94756	-1.07158	0.730725	-0.0291374	0.390294	-0.522438	1.18343
AY522727	43.0959	R5	R5	R5	4	-0.871854	1.61104	0.24951	0.27527	1.47543	0.128461	0.668963	-0.145644	0.376496	0.622901	1.11725
AY522728	57.1948	R5	R5	R5	4	-1.01191	1.81023	-0.600517	1.2867	-1.61506	-1.04763	1.03517	0.829153	0.892664	-0.140476	0.662032
AY522729	74.0552	R5	R5	R5	4	-0.926204	1.61301	-0.375531	-2.21811	1.2442	-0.215231	0.344878	-0.178205	0.186309	0.766492	0.539522
AY522731	68.8227	R5	R5	R5	4	-0.917093	1.6114	0.684428	-0.625359	-0.965885	-0.94669	0.538684	0.553618	0.45376	0.336662	1.58464
AY522732	38.3721	R5	R5	R5	4	-0.971253	1.63556	-0.338952	0.660902	-0.354688	-1.01775	0.714477	-0.381748	0.140872	0.344901	0.169059
AY522733	43.0959	R5	R5	R5	4	-0.8682	1.70619	0.337931	-0.0273331	1.0488	-0.0381646	0.698478	0.443921	0.65459	0.756858	2.10402
AY522734	79.5785	R5	R5	R5	4	-0.667582	1.83738	0.605242	0.476554	-3.13953	-1.47865	0.824472	0.780027	0.867519	1.07552	2.54627
AY522735	23.3285	R5	R5	R5	4	-0.166153	1.76747	-0.278592	1.41989	-0.784336	-1.01992	0.732164	0.0255253	0.268534	0.474194	1.74622
AY522736	57.1948	R5	R5	R5	4	-0.517754	1.16868	0.66392	1.28204	-0.36156	-0.473033	0.618684	-0.0641606	0.0870953	1.16151	1.01827
AY529659	79.5058	R5	R5	R5	4	-0.904169	1.76522	0.0142139	0.514433	-1.73887	-1.44752	0.618684	-0.0641606	0.0870953	0.386244	0.557892
AY529660	84.9564	R5	R5	R5	4	-3.01173	1.72679	-1.92145	-3.26039	-2.60656	-1.69583	0.216679	0.192338	0.325288	-1.87221	-2.36866
AY529661	82.4855	R5	R5	R5	4	-0.709232	1.74433	0.587384	-1.75099	-0.890184	-1.0926	0.605207	0.479078	0.738927	0.836733	0.223137
AY529662	25.218	R5	R5	R5	4	-1.42531	1.34484	0.263769	0.435751	-1.73019	-1.71921	0.776452	0.964432	0.894725	0.504121	0.286457
AY529663	43.0959	R5	R5	R5	4	-0.862631	1.51172	2.28963	-2.77612	-1.8847	-1.65105	0.435342	0.00858864	0.397445	1.98664	3.30003
AY529664	52.9797	R5	R5	R5	4	-1.0009	1.24116	1.02387	-0.896457	-2.13337	-1.68638	0.324111	-0.247068	0.273795	0.460554	1.08661
AY529665	49.0552	R5	R5	R5	4	0.26724	1.69636	0.237315	-0.0238394	0.044574	-0.979187	0.424639	0.320868	0.361221	-0.211818	0.799801
AY529666	0.0726744	X4	X4	X4	5	-0.316384	1.41528	-0.582473	0.249139	-0.728806	-1.17179	0.534486	-0.294398	0.238104	-0.0714889	0.752786
AY529667	83.0669	R5	R5	R5	5	-0.99175	1.8541	-0.430705	1.07464	0.230907	0.0603361	0.404316	0.158671	0.457748	0.377955	1.32367
AY529668	0.145349	X4	X4	X4	4	-1.39581	1.472	-0.395161	1.39157	-1.71181	-0.795858	0.494942	-0.112376	0.292195	-0.15257	0.870742
AY529669	0.290698	X4	X4	X4	4	-0.676633	1.46699	0.114108	0.49079	0.0731511	-0.474427	0.89963	0.281554	0.544405	0.328936	0.869393
AY529670	18.532	R5	R5	X4	4	-1.43255	1.13869	-0.257921	0.384474	-0.268263	-0.953798	0.921575	0.135339	0.695291	-0.305476	-0.582674
AY529671	1.74419	X4	X4	X4	5	-1.44827	1.34918	-0.0894061	0.113983	0.264282	-0.535849	0.761033	-0.398797	0.308751	-0.0081729	0.622617
AY529672	0.145349	X4	X4	X4	5	-0.137423	1.4585	0.308866	1.94519	-0.929342	-1.50305	0.79241	-0.301471	0.313017	0.241944	1.10322
AY529673	0.290698	X4	X4	X4	4	-0.881056	1.45099	0.284942	1.31087	-0.890628	-0.562323	0.565848	-0.235524	0.396918	0.448965	2.16043
AY529674	1.16279	X4	X4	X4	4	-0.800774	1.32324	0.182656	1.13086	-0.375954	-0.521316	0.431652	-0.491539	0.223435	0.69084	1.69236
AY529675	73.9099	R5	R5	R5	4	0.28902	1.98343	0.292153	-1.70718	-0.691178	-1.38195	0.574897	0.00607346	0.516828	0.790397	1.03676
AY529676	54.4331	R5	R5	R5	4	-0.0272633	1.97057	0.788283	1.15241	-1.23127	-1.46875	0.806899	0.276451	0.826196	0.602405	1.12945
AY529677	0.581395	X4	X4	X4	4	0.0726552	1.01509	0.53854	1.05494	-0.441808	-0.402149	1.18208	0.632736	1.06893	0.958868	1.20714
AY529678	0.290698	X4	X4	X4	4	-1.53738	0.868551	-0.26464	-0.719283	0.676208	0.160125	0.798755	0.237845	0.508405	-0.0846962	0.111747
AY532635	20.9302	NA	NA	NA	5	-0.16221	0.218905	0.835282	3.85788	1.31758	0.387467	0.683572	0.0837486	0.251734	0.679603	1.24243
AY535425	31.032	R5	R5	R5	3	-1.56049	-1.26922	-1.28185	1.08375	0.880642	0.853214	-0.974382	-1.39101	-0.850742	-0.703428	0.499072
AY535427	31.032	R5	R5	R5	3	-1.38947	-1.41524	-1.10912	1.07214	0.788042	0.683665	-0.922095	-1.3397	-0.805386	-0.432949	0.82247
AY535429	31.032	R5	R5	R5	3	-1.53577	-1.39647	-1.38722	0.759995	0.851952	0.891575	-0.882219	-1.1839	-0.759118	-0.722231	0.600022
AY535430	31.032	R5	R5	R5	3	-1.59736	-1.38182	-1.32901	1.00399	0.504244	0.621555	-1.06198	-1.47055	-0.923958	-0.740011	0.58991
AY535431	31.032	R5	R5	R5	3	-1.6761	-1.44152	-1.3689	0.8943	0.788302	0.675535	-0.987445	-1.40763	-0.859104	-0.76968	0.405999
AY535432	31.032	R5	R5	R5	3	-1.64057	-1.4247	-1.27043	0.845391	0.719125	0.735556	-0.998669	-1.41249	-0.869411	-0.679896	0.490067
AY535433	1.74419	X4	X4	X4	4	-1.78869	-1.25321	-1.3309	-0.847777	1.4523	1.02161	-0.498764	-1.22998	-0.619608	-0.456952	0.0834856
AY535435	1.74419	X4	X4	X4	4	-1.45002	-1.0403	-1.32778	-0.765923	1.44911	1.04293	-0.496687	-1.2703	-0.650643	-0.402828	0.325796
AY535436	1.74419	X4	X4	X4	4	-1.60662	-1.17282	-1.32204	-0.6581	1.48802	1.06096	-0.50684	-1.27024	-0.655208	-0.457121	0.16884
AY535437	1.74419	X4	X4	X4	4	-1.81849	-1.25995	-1.52601	-0.804521	1.52068	1.06212	-0.501426	-1.27928	-0.65209	-0.64388	0.0717211
AY535438	1.74419	X4	X4	X4	4	-1.73828	-1.22774	-1.46727	-0.973406	1.45686	1.06513	-0.566597	-1.33396	-0.677213	-0.502411	0.130859
AY535439	1.74419	X4	X4	X4	4	-1.71682	-1.22989	-1.36066	-0.970175	1.56463	1.10051	0.618684	-0.0641606	0.0870953	-0.504983	0.11281
AY535440	1.74419	X4	X4	X4	4	-1.67826	-1.18663	-1.34911	-0.805546	1.43679	1.03151	0.618684	-0.0641606	0.0870953	-0.510471	0.182191
AY535441	1.74419	X4	X4	X4	4	-1.84897	-1.18037	-1.35361	-0.793211	1.41725	1.0403	-0.504401	-1.28601	-0.659311	-0.529247	0.107252
AY535442	1.74419	X4	X4	X4	4	-1.90119	-1.13773	-1.44819	-0.777305	1.58574	1.10844	-0.551954	-1.4744	-0.802841	-0.488106	-0.141866
AY535444	1.74419	X4	X4	X4	4	-1.81025	-1.21239	-1.46878	-0.950125	1.42166	1.03437	-0.518704	-1.28474	-0.660176	-0.598749	0.217207
AY535445	1.74419	X4	X4	X4	4	-1.68401	-1.22699	-1.37808	-0.727642	1.42742	1.00594	-0.51113	-1.29267	-0.670779	-0.5267	0.106752
AY535446	1.74419	X4	X4	X4	4	-1.77644	-1.2233	-1.33545	-0.818159	1.93638	1.28199	-0.389338	-1.09464	-0.502064	-0.628823	0.0380534
AY535448	65.9157	R5	R5	R5	3	-2.57531	-1.84444	-2.36912	-0.825896	0.840232	0.32329	-0.205754	-0.811766	-0.106422	-1.56465	-1.17782
AY535450	65.9157	R5	R5	R5	3	-2.40872	-1.86689	-2.24329	-0.765447	0.93423	0.347039	-0.172343	-0.755491	-0.0750167	-1.39481	-1.02163
AY535451	65.9157	R5	R5	R5	3	-2.46996	-1.81649	-2.28766	-0.752978	0.876451	0.312202	-0.163613	-0.725791	-0.0547829	-1.45295	-1.01448
AY535453	65.9157	R5	R5	R5	3	-2.38717	-1.87353	-2.25802	-0.771581	0.852329	0.326941	-0.176247	-0.726111	-0.05588	-1.42151	-1.01392
AY535455	40.0436	R5	R5	R5	5	-2.33039	-1.83155	-2.49322	-0.342865	1.24288	0.50626	-0.348503	-0.993574	-0.29152	-1.63065	-1.42673
AY535457	40.0436	R5	R5	R5	5	-2.5997	-1.80475	-2.39426	-0.486677	1.06358	0.357577	-0.38702	-1.28403	-0.309255	-1.61829	-1.06594
AY535458	40.0436	R5	R5	R5	5	-2.64522	-1.77532	-2.39697	-0.567227	1.0618	0.368483	0.618684	-0.0641606	0.0870953	-1.57242	-1.11944
AY535460	40.0436	R5	R5	R5	5	-2.32771	-1.88167	-2.4085	-0.371861	1.22537	0.459627	-0.410929	-1.0843	-0.340678	-1.44282	-1.36005
AY535461	40.0436	R5	R5	R5	5	-2.69801	-1.70167	-2.40387	-0.424258	0.997909	0.367702	-0.457444	-1.31228	-0.377955	-1.59488	-1.11634
AY535462	26.2355	R5	R5	R5	3	-1.69291	-1.65553	-1.78882	-0.624273	0.393532	0.197667	0.018092	-0.383876	0.0365745	-1.00471	0.0554424
AY535463	26.2355	R5	R5	R5	3	-1.69291	-1.65553	-1.78882	-0.624273	0.393532	0.197667	-0.0474458	-0.459671	-0.00600091	-1.00471	0.0554424
AY535464	26.2355	R5	R5	R5	3	-1.83166	-1.67523	-1.73094	-0.78265	0.210914	0.14688	-0.00579296	-0.549418	0.0243457	-1.07699	0.0012507
AY535465	26.2355	R5	R5	R5	3	-1.7727	-1.71522	-1.78183	-0.729176	0.401265	0.212339	-0.0173523	-0.491796	-0.00304533	-1.00514	0.0325592
AY535466	26.2355	R5	R5	R5	3	-1.65844	-1.52154	-1.78576	-0.88153	0.258074	0.0598987	-0.0600672	-0.533556	-0.00558482	-0.942532	-0.110891
AY535467	26.2355	R5	R5	R5	3	-1.67332	-1.77256	-1.78801	-0.933536	0.464472	0.24104	-0.0233687	-0.523733	-0.020522	-0.935187	0.200704
AY535468	26.2355	R5	R5	R5	3	-1.7727	-1.71522	-1.78183	-0.729176	0.401265	0.212339	-0.0315144	-0.501682	-0.0101419	-1.00514	0.0325592
AY535469	26.2355	R5	R5	R5	3	-1.80398	-1.6834	-1.75332	-0.874858	0.353182	0.235503	-0.0529071	-0.529102	-0.0117092	-0.998042	0.107505
AY535470	26.2355	R5	R5	R5	3	-1.85424	-1.64324	-1.71834	-0.97376	0.419201	0.196751	-0.0168478	-0.465577	0.0297483	-0.971657	0.367344
AY535471	26.2355	R5	R5	R5	3	-1.64459	-1.64015	-1.76052	-0.795879	0.341226	0.203175	-0.00536865	-0.486473	0.00176921	-1.01002	0.0753949
AY535472	26.2355	R5	R5	R5	3	-1.7727	-1.71522	-1.78183	-0.729176	0.401265	0.212339	-0.0314801	-0.501681	-0.0101229	-1.00514	0.0325592
AY535473	26.2355	R5	R5	R5	3	-1.66514	-1.67885	-1.75956	-0.782044	0.332442	0.204313	-0.0228198	-0.486327	0.00508063	-0.961764	0.167149
AY535474	26.2355	R5	R5	R5	3	-1.43665	-1.6301	-1.57434	-1.04855	0.244539	0.175412	-0.00449007	-0.464172	0.0382434	-0.832778	0.33811
AY535475	26.2355	R5	R5	R5	3	-1.81141	-1.69923	-1.79728	-0.709897	0.517574	0.256458	-0.00519533	-0.476552	-0.00123226	-1.12809	-0.331944
AY535477	26.2355	R5	R5	R5	4	-1.926	-1.62752	-1.89397	-0.474397	0.38135	0.281546	-0.0177268	-0.5433	-0.076222	-0.962655	0.0934283
AY535478	14.3169	NA	R5	X4	4	-2.09963	-1.68014	-1.86503	-0.273147	0.374948	0.292937	-0.17078	-0.742661	-0.227361	-0.99739	-0.0426502
AY535479	8.64826	NA	X4	X4	4	-2.1813	-1.62309	-1.92978	-0.247298	0.449692	0.346241	-0.0186652	-0.500571	-0.0626438	-0.946752	0.436338
AY535480	26.2355	R5	R5	R5	4	-1.926	-1.62752	-1.89397	-0.474397	0.38135	0.281546	-0.0183541	-0.543194	-0.0767826	-0.962655	0.0934283
AY535481	26.2355	R5	R5	R5	4	-2.07246	-1.60602	-1.79083	-0.391163	0.58591	0.247894	-0.01118	-0.502458	-0.050279	-0.973313	0.116426
AY535482	26.2355	R5	R5	R5	4	-2.16844	-1.63531	-1.86735	-0.695473	0.270197	0.284047	0.0951846	-0.462516	-0.0682415	-1.05174	-0.0174986
AY535483	24.6366	R5	R5	R5	4	-0.98421	-1.62002	-1.5399	0.412319	0.584077	0.26802	0.142643	-0.689286	-0.0486927	-0.688386	1.03264
AY535484	14.3169	NA	R5	X4	4	-2.09963	-1.68014	-1.86503	-0.273147	0.374948	0.292937	-0.210086	-0.768767	-0.235495	-0.99739	-0.0426502
AY535485	26.2355	R5	R5	R5	4	-2.06941	-1.63736	-1.81901	-0.309469	0.568154	0.32788	0.618684	-0.0641606	0.0870953	-1.0457	0.0229515
AY535486	24.6366	R5	R5	R5	4	-1.64342	-1.55612	-1.63611	0.224001	0.241444	0.23569	0.618684	-0.0641606	0.0870953	-0.881424	0.84287
AY535487	26.2355	R5	R5	R5	4	-2.02814	-1.75207	-2.05869	-0.327984	0.482771	0.421654	0.197151	-0.550746	0.0659955	-1.28867	0.0476013
AY535488	26.2355	R5	R5	R5	4	-2.41668	-1.69879	-1.92035	-0.762833	0.598745	0.344676	0.0142204	-0.479798	-0.0390904	-0.974511	0.185215
AY535489	26.2355	R5	R5	R5	3	-3.33884	-1.68246	-2.10003	-1.86633	0.0485879	-0.185071	-0.5173	-1.11837	-0.523657	-1.719	-0.774322
AY535490	11.5552	NA	R5	X4	3	-3.07033	-1.57372	-1.96396	-1.62584	0.0711047	-0.0941745	-0.472198	-0.973712	-0.427243	-1.5474	-0.552475
AY535491	26.2355	R5	R5	R5	3	-3.26399	-1.64219	-2.00489	-1.74825	0.243732	-0.0375954	-0.540749	-1.11947	-0.520864	-1.6821	-0.710596
AY535492	26.2355	R5	R5	R5	3	-3.26719	-1.61778	-2.02765	-1.68533	0.142419	-0.0962659	-0.534174	-1.09101	-0.507308	-1.55546	-0.730268
AY535493	26.2355	R5	R5	R5	3	-2.54866	-1.39235	-1.62876	-1.65235	0.138164	-0.0439109	-0.408612	-0.967042	-0.419408	-1.15706	-0.0951025
AY535494	26.2355	R5	R5	R5	3	-2.9578	-1.55752	-1.97439	-1.73868	0.0422827	-0.0510852	-0.497437	-1.02775	-0.443046	-1.55237	-0.627544
AY535495	26.2355	R5	R5	R5	3	-3.28897	-1.68101	-2.18158	-1.60811	0.277247	-0.057364	-0.533334	-1.09797	-0.487692	-1.77195	-1.01198
AY535496	26.2355	R5	R5	R5	3	-3.20161	-1.61532	-2.08131	-1.69497	0.10119	-0.121017	-0.474716	-1.04379	-0.476107	-1.77194	-0.744971
AY535497	26.2355	R5	R5	R5	3	-3.39292	-1.63573	-2.16723	-1.77219	0.210514	-0.0639023	-0.592871	-1.1314	-0.510597	-1.77086	-0.853717
AY535498	26.2355	R5	R5	R5	3	-3.19314	-1.65584	-2.11968	-1.9775	0.0746316	-0.0240853	-0.538878	-1.12652	-0.521197	-1.67037	-0.625772
AY535499	26.2355	R5	R5	R5	3	-3.29119	-1.63273	-2.12861	-1.68721	0.176881	-0.0761058	-0.541096	-1.15413	-0.547738	-1.67636	-0.769723
AY535500	26.2355	R5	R5	R5	3	-3.13602	-1.64478	-2.07874	-1.68685	0.340871	-0.024689	-0.566936	-1.16009	-0.513881	-1.69252	-0.746942
AY535501	31.1773	R5	R5	R5	3	-3.06604	-1.62208	-2.03444	-1.46549	0.119777	-0.115959	-0.525645	-1.09502	-0.504653	-1.58256	-0.701443
AY535502	26.2355	R5	R5	R5	3	-3.16766	-1.64587	-2.02437	-1.67716	0.275533	-0.010585	-0.457743	-1.06438	-0.481353	-1.56309	-0.703655
AY535503	26.2355	R5	R5	R5	3	-3.2554	-1.5507	-2.11097	-1.5669	0.154225	-0.0950674	-0.549492	-1.11396	-0.511912	-1.75124	-0.702958
AY535659	89.3169	R5	R5	R5	5	0.305056	0.431707	0.93436	0.910382	0.635714	-0.730331	0.471551	0.297005	0.184323	0.322407	1.28036
AY535660	82.7762	R5	R5	R5	5	-0.278861	0.284044	0.919757	-0.559995	1.09857	-0.470275	0.18123	-0.37839	-0.306377	0.398725	1.17743
AY536236	46.2936	R5	R5	R5	4	-1.22413	-1.66927	-1.01584	-0.763506	0.473056	0.0398987	0.203612	-0.129134	0.139029	-0.951457	-0.412269
AY560107	55.3052	R5	R5	R5	4	-0.99132	-1.36636	-0.987528	-1.32152	1.56548	-0.00818597	0.18703	-0.566103	-0.0312107	-0.670192	0.0465652
AY560108	1.09012	X4	X4	X4	4	-0.851916	-1.23949	-1.52521	-0.486448	0.514174	0.452286	-0.0836073	-0.534658	-0.156393	-0.428116	0.969114
AY560109	36.7006	R5	R5	R5	4	-1.93891	-1.26878	-1.36698	0.249555	0.40283	0.166603	0.181949	-0.320847	0.0832968	-0.410413	0.566306
AY560110	93.968	R5	R5	R5	4	0.0338311	-1.25074	-0.0993862	0.806268	0.514517	0.561103	-0.306788	-0.871658	-0.365365	0.174497	1.2631
AY561236	51.2355	R5	R5	R5	5	-1.17039	-0.925067	-0.497467	-0.44054	2.02412	0.655565	-0.75073	-1.56499	-0.827424	-0.31264	0.156191
AY561237	66.6424	R5	R5	R5	5	-1.52704	-1.29139	-1.18921	-0.345164	0.192948	0.341879	0.0287348	-1.01716	-0.13311	-0.791299	-0.316635
AY561239	3.99709	X4	X4	X4	5	-2.46234	-1.77834	-2.10727	-1.27396	0.312061	0.0992909	-0.185324	-0.746727	-0.140792	-1.70666	-0.728836
AY563169	81.468	R5	R5	R5	5	1.27226	1.65507	-0.0979053	-1.77755	-1.57814	-1.71125	0.942261	0.418684	0.631276	0.424057	1.83399
AY585264	74.4913	R5	R5	R5	5	-1.01727	1.73782	0.552698	-0.642557	-1.61442	-1.86936	0.532418	0.057008	0.448439	0.245175	1.11145
AY585265	78.125	R5	R5	R5	5	-1.80102	1.67462	-0.696869	0.496617	-0.523603	-0.999159	0.406179	0.0414834	0.178667	-0.319697	-0.081672
AY585266	16.7878	R5	R5	X4	5	-1.8539	1.31135	0.259777	-0.257875	1.28827	-0.194068	0.95505	0.60862	0.648285	0.401342	0.887857
AY585267	95.5669	R5	R5	R5	5	-0.447211	1.76324	-1.10039	1.09613	-0.203703	-0.287827	0.618684	-0.0641606	0.0870953	-1.36651	-0.0232958
AY585268	84.9564	R5	R5	R5	5	-0.777366	1.57499	-1.28962	-0.671438	-1.58447	-1.27485	0.618684	-0.0641606	0.0870953	-0.613058	0.452922
AY586545	12.5727	NA	R5	X4	4	-0.81863	0.0968317	0.12036	1.59071	-0.950635	-1.03188	-0.0119795	0.202865	0.131211	-0.326277	0.0324431
AY608576	0.436047	X4	X4	X4	2	-1.79916	-1.64878	-1.15601	1.05954	0.161182	0.439403	-0.118376	-0.749558	-0.268756	-1.25216	-0.223775
AY608577	0.436047	X4	X4	X4	2	-1.72869	-1.40281	-1.12211	-0.324288	1.01668	0.89441	-0.00910775	-0.781315	-0.295415	-1.08509	-0.229085
AY612855	17.8052	R5	R5	X4	3	-3.08213	-0.792072	-1.61125	-0.155122	1.91459	0.924066	0.0439011	-0.618172	-0.124991	-1.58925	-1.07321
AY623599	0.145349	NA	NA	NA	3	-1.66148	-0.546461	1.3043	1.78659	0.899048	0.814689	0.126376	-0.495276	-0.0707452	-0.175267	0.24956
AY623600	0.145349	NA	NA	NA	3	-1.55279	-0.591972	1.20828	1.70171	0.846067	0.887331	0.102608	-0.501928	-0.0874472	-0.206485	0.272381
AY703908	6.8314	NA	X4	X4	5	-1.71023	1.74912	0.160859	-0.311341	0.251397	-0.649709	0.521312	0.0343589	0.444298	0.343172	0.425416
AY703909	92.3692	R5	R5	R5	5	1.71928	1.29088	0.544688	2.27338	2.19359	0.632689	0.44212	0.105035	0.551391	1.20114	2.49914
AY703910	90.9157	R5	R5	R5	5	-1.92106	1.4032	-0.565342	-0.65292	0.784149	-0.236434	1.14995	0.506695	0.672087	-0.838504	-1.06795
AY703911	43.8227	R5	R5	R5	5	0.513119	1.36928	0.308873	-0.0435264	0.885088	0.185506	0.888445	0.38577	0.603298	0.386692	1.80296
AY713406	0.726744	X4	X4	X4	3	-2.18378	-0.531396	-1.25291	0.0930338	-2.7901	-2.41801	0.191788	0.238077	0.102271	-1.76411	-1.90283
AY713407	0.581395	X4	X4	X4	3	-1.48701	-0.703095	-0.98286	0.765546	-1.24219	-1.87244	-0.0851862	0.040812	0.0363228	-1.5052	-1.08382
AY713408	17.8052	R5	R5	X4	4	-2.4227	-1.87635	-1.34425	-2.25948	1.11883	0.656289	-0.466194	-1.11096	-0.517522	-0.626881	1.20744
AY713409	75.6541	R5	R5	R5	1	-3.90199	-2.82574	-2.37132	-0.623328	-0.321249	0.751894	-0.518896	-1.30307	-0.385935	-2.25705	-0.724511
AY713410	17.0785	R5	R5	X4	3	-1.75936	-1.31551	-0.806835	-1.83732	1.88048	0.739071	-0.511237	-0.674785	-0.190237	-0.782399	0.694829
AY713411	35.3924	R5	R5	R5	3	-2.01243	-2.12437	-1.0664	-3.90946	-2.1417	-0.153373	-0.31267	-0.908302	-0.215055	-0.535092	0.00857187
AY713413	73.4738	R5	R5	R5	3	-4.52617	1.88525	-2.01392	-1.47612	-0.621337	-0.9232	0.666513	0.111954	0.451886	-2.44637	-2.38747
AY713414	83.0669	R5	R5	R5	3	-1.67686	2.87878	-2.77671	-2.73773	-0.539429	-0.358085	1.05844	0.638461	0.87681	-2.29899	-1.56607
AY713417	95.5669	R5	R5	R5	5	-2.29018	1.69537	-0.805078	-3.10942	0.342346	-0.768964	0.452877	-0.195738	0.506263	0.116262	0.0378468
AY713418	0	NA	NA	NA	3	-1.26042	-0.683634	1.52722	1.57826	0.0961921	0.425759	0.333378	0.29997	0.296107	-0.0274113	1.02499
AY713419	0.581395	X4	X4	X4	4	-1.618	0.228402	-0.335747	1.32571	0.386942	-0.6297	0.59006	0.573745	0.157259	-1.05162	-0.175573
AY713420	0.290698	X4	X4	X4	4	-2.35186	-0.277903	-1.07522	1.06475	-0.33475	-1.08699	0.747585	0.686155	0.5944	-1.04201	-0.660862
AY713421	25.3634	R5	R5	R5	4	-3.15322	-0.206219	-1.24231	-0.00905748	-1.27263	-1.56804	0.852428	0.639621	0.540005	-0.903494	-0.719543
AY713423	0.726744	NA	NA	NA	4	-1.87351	0.0267739	-0.863312	1.4122	-0.964403	-0.995103	0.857929	0.559535	0.375623	-0.967136	-0.84266
AY713425	33.0669	R5	R5	R5	2	-3.23887	-0.115102	-1.24244	-0.229194	-1.95314	-1.8615	0.618684	-0.0641606	0.0870953	-1.3532	-0.709498
AY727522	96.7297	R5	R5	R5	5	0.207428	1.25423	-0.402071	-1.6361	-1.92631	-1.34658	0.618684	-0.0641606	0.0870953	0.102885	-0.234831
AY727523	96.2936	R5	R5	R5	5	0.597406	0.80464	-0.490929	1.336	-0.645124	-1.16772	0.581456	-0.402359	0.236844	-0.0975813	1.11603
AY727524	98.4738	R5	R5	R5	5	0.748334	1.74176	-0.0097676	-0.270968	-1.62797	-1.30243	0.720817	0.262124	0.630653	0.17954	1.67885
AY727525	83.0669	R5	R5	R5	5	1.11296	1.20447	-0.264833	-2.26214	-2.34363	-1.60865	0.723446	0.432631	0.614887	0.0284492	0.626774
AY727526	97.1657	R5	R5	R5	5	1.07558	1.26457	-0.458078	-1.94747	-1.45384	-1.45586	0.77868	-0.00853843	0.449239	-0.0977455	1.33855
AY727527	44.5494	R5	R5	R5	5	0.569097	1.69828	-0.255379	-2.15274	-2.65808	-1.66849	0.657747	0.0264434	0.275014	0.326468	1.39861
AY734550	21.439	R5	R5	R5	5	-0.784633	2.02436	-0.193243	-0.581282	-1.11313	-1.11073	0.735532	0.422913	0.584917	0.0399211	0.824284
AY734551	18.3866	R5	R5	X4	5	0.62447	0.855797	0.990535	0.513862	0.488854	0.106187	0.976471	0.248602	0.671314	1.2382	0.570404
AY734552	53.561	R5	R5	R5	5	-1.76633	0.133806	-0.393754	0.533179	0.613229	-0.78112	0.114565	-0.0043187	0.133012	-0.931724	-0.766295
AY734553	95.5669	R5	R5	R5	5	-1.32538	-0.105255	-0.992174	1.00627	-2.50538	-2.79393	0.739791	0.617791	0.811229	-1.23745	-0.47041
AY734554	34.6657	R5	R5	R5	5	-2.77452	-0.807039	-1.38447	1.21267	-2.26629	-2.47698	0.302594	0.511921	0.36987	-1.92553	-2.09474
AY734555	75.6541	R5	R5	R5	5	-1.52595	0.214843	-0.476978	1.16431	-0.0291235	-0.856587	0.7993	0.830054	0.833846	-0.426254	-0.329601
AY734556	57.0494	R5	R5	R5	5	-1.4602	1.82761	-0.138573	-2.3342	0.0043267	-0.182926	0.792472	0.285733	0.514341	0.216917	1.07852
AY734558	83.0669	R5	R5	R5	5	-1.50928	1.31989	-0.632407	-1.38234	0.0724565	-0.375195	0.679214	0.412686	0.390965	-0.0464176	0.382393
AY734559	54.7238	R5	R5	R5	5	0.201265	0.811819	0.755671	1.53292	-0.28853	-0.652183	0.343125	-0.0351093	0.383281	1.0345	1.23138
AY734560	80.8866	R5	R5	R5	5	-0.156692	1.49211	0.0409784	0.107214	-0.111146	-0.438785	0.611768	-0.219367	0.225767	0.561324	0.953304
AY734562	6.8314	NA	X4	X4	5	-1.33674	1.06113	0.362007	0.584078	-1.16427	-1.54073	1.27694	0.505444	0.845099	0.398726	0.823299
AY736811	38.8808	R5	R5	R5	4	-2.11188	-0.626672	-1.00036	0.609118	-1.31281	-2.1696	0.155799	-0.0404329	0.189789	-2.06834	-1.45516
AY736812	95.8576	R5	R5	R5	5	-2.88403	-1.04974	-1.9292	0.320392	-2.38831	-2.27886	0.0844818	0.0818595	0.0803802	-2.71824	-2.05821
AY736814	91.7878	R5	R5	R5	4	-2.20259	-0.768793	-1.21393	-0.747624	-2.71132	-2.75869	-0.10915	0.122199	0.0285532	-2.17177	-1.59976
AY736815	8.57558	NA	X4	X4	5	-2.57599	-1.03224	-0.748721	-1.70095	-1.78298	-2.111	0.0793118	0.325084	0.306169	-1.2632	-1.52614
AY736816	27.3983	R5	R5	R5	5	-2.82224	-0.81126	-1.44333	-0.313613	-1.29337	-1.61469	0.094905	0.612311	0.234606	-2.44411	-2.43668
AY736817	44.6948	R5	R5	R5	2	-1.56153	-1.71419	-1.6832	-2.31601	0.393181	0.0407436	-0.442413	-0.970361	-0.442351	-1.03979	-0.386789
AY736819	0.290698	X4	X4	X4	1	2.13324	-2.35627	-3.30559	2.70598	2.16783	0.746307	-0.496708	-1.31131	-0.48562	-2.3197	2.88257
AY736820	0.145349	X4	X4	X4	2	-2.23651	-1.65181	-1.80995	1.30113	0.918475	0.856019	-0.66853	-0.948016	-0.5787	-1.28277	-0.604199
AY736822	22.0203	R5	R5	R5	4	-2.59034	1.60214	-0.645639	0.76397	-0.490818	-0.635214	0.933807	0.794827	0.902615	-0.0596719	0.9472
AY736823	78.125	R5	R5	R5	5	-2.39656	0.470239	-1.24033	-2.98429	-1.16045	-2.16626	-0.00911658	-1.00015	-0.0834388	-2.2389	-1.42489
AY736824	80.8866	R5	R5	R5	5	3.24934	2.14573	2.33519	-0.306209	-0.203055	-1.13977	0.809613	0.165313	0.534908	3.6574	3.42725
AY736825	48.9099	R5	R5	R5	5	-0.710326	1.69971	0.815311	0.532495	0.0393326	-0.329151	0.785648	-0.113497	0.392849	0.89499	0.66936
AY736826	63.1541	R5	R5	R5	5	2.61393	2.61789	-2.72121	3.2509	0.00979871	-0.754564	0.706277	-0.326964	0.366617	-1.51884	-1.44095
AY736828	38.0087	R5	R5	R5	4	-2.0207	-1.09956	0.459909	0.553863	0.504001	0.293279	-0.145415	-0.335144	-0.389728	-0.737674	0.346106
AY736830	86.5552	R5	R5	R5	5	-1.60344	-0.555593	0.689092	1.84255	1.58131	0.619999	0.0767954	-0.468353	-0.0219256	-0.460233	0.494873
AY736831	17.8052	R5	R5	X4	5	-1.23339	-0.826914	0.916112	1.18906	0.48302	0.382263	0.618684	-0.0641606	0.0870953	-0.626301	1.27316
AY736832	8.57558	NA	X4	X4	5	-1.37504	-0.811478	0.826346	0.488802	0.900043	0.655729	0.618684	-0.0641606	0.0870953	-0.623511	0.943359
AY736833	2.8343	X4	X4	X4	5	-2.48662	-0.615638	0.471018	1.36796	1.76636	0.803459	0.192076	0.00969202	0.246365	-0.915137	-0.897639
AY736834	4.14244	X4	X4	X4	4	-1.10468	-0.956685	2.16596	-2.98181	1.9442	0.829035	0.136928	0.00181587	0.168445	0.887433	0.591969
AY736837	15.0436	R5	R5	X4	2	-2.57978	-0.0632103	-1.02984	0.744171	-1.96594	-1.98181	0.534804	0.516249	0.250614	-1.54137	-1.66296
AY736838	8.21221	NA	X4	X4	2	-2.62947	-0.327432	-1.06816	-0.274368	-0.609106	-1.43771	0.478156	0.491245	0.162315	-1.50508	-1.64141
AY736839	84.9564	R5	R5	R5	2	-3.68175	-0.553501	-2.09463	2.19379	-1.95754	-1.97372	0.777724	0.256504	0.499491	-2.21732	-1.72199
AY736840	84.9564	R5	R5	R5	4	-1.32238	0.304533	0.132377	1.73601	-2.20737	-1.7303	0.229255	0.133522	0.17169	0.0827101	-0.249265
AY736841	16.6424	R5	R5	X4	5	-1.01551	-0.0697719	0.600827	1.06248	-0.0579458	-0.989846	0.0155248	-0.242354	-0.0650444	-0.391979	-0.361427
AY736842	51.5262	R5	R5	R5	5	-2.28669	-0.345128	-0.144729	3.01669	-2.7429	-2.17676	0.0878104	-0.347643	0.11115	-0.562736	-1.28263
AY736843	71.2936	R5	R5	R5	5	-1.09406	0.448581	-0.188633	1.49146	-0.802492	-1.17145	0.309951	-0.419828	-0.0423907	-0.494017	-0.544935
AY736845	19.4041	R5	R5	X4	5	-2.0962	-0.239238	-0.556536	2.73596	-1.25571	-1.78503	0.0336228	-0.227226	0.00872695	-0.882504	-1.61241
AY736846	42.3692	R5	R5	R5	5	-1.5781	0.154614	-0.13996	1.7064	-2.81101	-2.45934	0.352092	-0.00327494	0.141026	0.117124	-0.807508
AY736847	61.1192	R5	R5	R5	5	-2.43222	-0.03193	-0.435824	3.37481	-2.60753	-1.82756	0.089526	-0.468681	-0.082504	-0.594827	-0.648958
AY736848	82.4855	R5	R5	R5	5	-1.9596	0.0372491	-0.124349	-1.14406	-0.0169462	-0.887778	0.186987	-0.474419	-0.242026	-0.00664133	-0.548668
AY771588	31.3227	R5	R5	R5	4	-1.2553	-1.38576	-1.23127	-3.09029	1.18381	0.0746892	-0.29599	-0.669376	-0.242284	-0.45972	-0.180834
AY771589	0.726744	X4	X4	X4	4	-2.2864	-1.03646	-1.17644	-0.515506	2.8963	1.20775	-0.702205	-1.26341	-0.474022	-1.10447	-0.50163
AY771590	21.2936	R5	R5	R5	5	-2.29549	-0.928119	-2.01679	-0.873919	0.366305	0.0666972	-0.324599	-0.708509	-0.265607	-2.11474	-0.818236
AY771591	1.74419	X4	X4	X4	4	-3.11685	-0.633529	-0.994925	-1.19655	2.2586	0.88932	-0.751633	-1.24572	-0.726749	-0.722164	-0.742637
AY771592	1.59884	X4	X4	X4	4	-0.939392	-0.60346	-0.818771	-1.5109	1.65502	0.505232	-0.220691	-0.871641	-0.295044	-0.349423	1.05458
AY771593	17.9506	R5	R5	X4	4	-1.25714	-1.38841	-1.41133	0.640192	0.611896	0.439886	-0.308744	-0.511157	-0.106784	-0.931993	0.340577
AY772690	45.4215	R5	R5	R5	5	-1.22086	1.10754	0.98858	-0.696482	-1.26821	-1.76385	0.533513	0.471837	0.532639	0.369975	1.03643
AY772691	13.5901	NA	R5	X4	5	-0.00698162	1.3927	-0.173058	-0.0352169	0.496417	-0.325617	0.815086	-0.283791	0.350949	-0.429562	-0.421983
AY772692	0.726744	X4	X4	X4	5	-0.0508355	1.67833	0.16509	1.97362	-0.647005	-1.11193	0.395264	0.405486	0.641463	0.0998925	1.54933
AY772693	64.0262	R5	R5	R5	5	0.517195	1.54327	1.34939	-1.35234	-0.909585	-1.17364	0.283953	-0.51776	0.0282169	1.23479	1.04023
AY772694	89.1715	R5	R5	R5	5	-0.50399	1.57772	0.428134	0.620692	-0.315444	-0.345653	0.375165	-0.219981	0.4604	1.1648	1.75171
AY772695	45.1308	R5	R5	R5	5	-0.828978	1.1223	0.530926	1.81015	-2.12567	-1.24848	0.67148	0.544029	0.762031	-0.103552	0.912946
AY772696	36.7006	R5	R5	R5	5	-0.786086	1.38302	0.95143	-1.92147	-0.828852	-0.844574	0.504433	0.0427544	0.337064	1.08965	1.30133
AY772698	9.6657	NA	X4	X4	5	-0.506772	1.38529	0.479272	-3.26879	-0.722448	-0.35236	0.560995	-0.338215	0.132338	0.673574	0.367047
AY772699	9.01163	NA	X4	X4	5	0.0655742	1.32777	0.793448	0.96549	-0.935578	-1.21813	0.256606	-0.0380894	0.193183	0.578754	2.17747
AY772700	77.2529	R5	R5	R5	5	-1.05624	1.43084	0.462284	0.763327	-1.87232	-1.20334	0.619443	0.00233713	0.302194	0.20381	0.554107
AY772701	64.0262	R5	R5	R5	5	-1.30281	2.34738	-0.41015	2.16468	-0.548953	-0.524955	0.816504	0.634106	0.840732	-0.530879	0.330758
AY773338	0.145349	NA	NA	NA	1	-1.92518	-0.290699	0.184863	1.43128	1.80863	0.471096	0.503865	0.275104	0.314972	-1.45398	-0.0972793
AY773339	0.145349	NA	NA	NA	1	-1.46308	-0.0155135	0.801935	2.01078	0.493223	0.014077	0.618684	-0.0641606	0.0870953	-0.686823	0.393328
AY773340	0.290698	NA	NA	NA	1	-0.921171	-0.399955	0.825485	2.54503	1.18933	0.391543	0.618684	-0.0641606	0.0870953	-0.37834	0.798172
AY773341	0.581395	NA	NA	NA	1	-1.54814	-0.187	0.720891	4.14352	1.17266	0.0684989	0.0242559	-0.387822	-0.249126	-0.87153	0.162489
AY779550	31.1773	R5	R5	R5	4	-0.739269	-1.29442	-1.41064	-1.78893	-0.359483	-0.182997	-0.397533	-1.10309	-0.532404	-0.113278	1.1519
AY779551	6.61337	NA	X4	X4	4	-0.863836	-1.2645	-1.20221	-1.42278	-0.384615	-0.51846	-0.344181	-1.2405	-0.562839	-0.0343187	1.3494
AY779552	41.3517	R5	R5	R5	5	-0.923413	-1.1233	-1.35672	-1.59052	-0.0677816	-0.394673	-0.436647	-1.45942	-0.667675	-0.0740481	1.21835
AY779553	59.811	R5	R5	R5	4	-0.862011	-1.73004	-1.53136	0.317646	-1.07469	-0.258494	-0.62401	-0.79875	-0.210313	-0.980774	-0.0891726
AY779554	78.7064	R5	R5	R5	4	-1.75401	-1.83749	-1.6556	-1.53769	-0.834134	0.00417841	-0.571994	-0.851854	-0.324914	-1.04457	0.0691485
AY779555	64.0262	R5	R5	R5	4	-1.55547	-1.75056	-1.14742	-1.48799	-1.43246	0.166612	-0.598648	-0.884457	-0.38647	-0.313475	0.225767
AY779557	8.13953	NA	X4	X4	4	-2.87992	-1.44529	-1.88209	-0.562287	-0.971118	-0.359253	-0.700753	-1.06298	-0.549446	-1.3768	0.022103
AY779558	8.13953	NA	X4	X4	4	-2.53896	-1.60521	-1.76861	-1.32354	-1.04682	-0.222834	-0.645271	-1.16666	-0.536877	-1.01804	0.118541
AY779559	91.4971	R5	R5	R5	3	-2.60125	-1.17534	-1.76443	-0.928201	-1.55328	-0.319886	-0.52427	-1.15441	-0.622712	-1.23852	0.148239
AY779560	6.90407	NA	X4	X4	3	-3.18206	-1.51457	-1.72212	-1.6824	-2.13873	-0.740258	-0.50245	-1.01972	-0.491286	-1.43975	0.00374775
AY779561	6.90407	NA	X4	X4	3	-3.32689	-1.40445	-2.18934	-1.54334	-1.71572	-0.283232	-0.485241	-1.01248	-0.560366	-1.65393	-0.329714
AY779562	8.13953	NA	X4	X4	3	-2.87992	-1.44529	-1.88209	-0.562287	-0.971118	-0.359253	-0.716199	-1.07905	-0.563516	-1.3768	0.022103
AY779563	8.13953	NA	X4	X4	4	-2.55829	-1.4249	-1.78633	-0.764164	-1.63615	-0.539505	-0.839129	-1.35747	-0.730245	-1.25192	0.391349
AY779564	31.1773	R5	R5	R5	4	-0.532606	-1.48695	-1.08185	-1.9287	0.465832	0.147446	-0.460413	-1.20151	-0.592637	-0.226161	1.08241
AY781127	59.2297	R5	R5	R5	5	-0.95571	-0.541649	-0.334245	-1.22709	0.284688	0.57421	-0.308151	-1.11831	-0.658371	-0.202076	0.885606
AY781128	86.5552	R5	R5	R5	5	-1.9619	0.264004	-1.1711	1.01831	0.830001	0.129938	0.075444	-0.187375	-0.180812	-1.39644	-0.800962
AY795903	20.4215	R5	R5	R5	5	-0.942794	-0.546165	1.45377	2.28003	-0.348055	0.306681	0.51798	-0.180854	0.245825	-0.211915	0.229006
AY795904	52.689	R5	R5	R5	5	-1.04663	-0.945736	-1.0423	-1.81299	1.02599	0.448262	0.0416091	-0.749033	-0.137258	-0.550782	0.846543
AY795905	51.8169	R5	R5	R5	5	-0.960397	-1.40464	-1.17997	0.0586398	0.591896	0.498125	-0.262839	-1.27802	-0.400809	-0.746102	-0.0727365
AY795906	58.3576	R5	R5	R5	5	-1.53685	1.40328	-0.551882	0.159334	0.0989761	-0.22936	1.12989	0.383551	0.741629	-0.38766	0.441736
AY795907	99.4913	R5	R5	R5	5	-1.64145	-0.485954	0.537525	1.64429	1.53066	1.45124	-0.410281	-1.44334	-0.687133	-0.228422	1.22026
AY818644	13.8808	NA	R5	X4	5	-1.84835	-1.43394	-1.08976	-1.70244	0.520742	0.534264	-0.80815	-1.52891	-0.881053	-0.231283	1.19382
AY829203	38.0087	R5	R5	R5	5	-1.22132	-0.295288	-0.33016	3.61594	-0.54322	-1.13306	-0.0521113	-0.204366	-0.00757989	-1.73888	-1.01869
AY829204	92.5145	R5	R5	R5	5	-0.780677	0.0839037	0.884477	1.05896	-1.92724	-2.18912	0.365932	0.0916708	0.427661	0.200397	-0.0445359
AY829205	38.0087	R5	R5	R5	5	-1.28484	-0.168201	-0.45339	2.85488	-0.278207	-0.962459	-0.00299277	-0.208037	0.0175638	-1.60403	-1.12599
AY829206	38.0087	R5	R5	R5	5	-0.87545	-0.203146	-0.455327	3.88689	-0.0819011	-1.07974	0.05701	-0.0255307	0.179909	-1.77917	-0.773988
AY829207	90.3343	R5	R5	R5	5	-0.51664	-0.212916	0.264609	0.641843	-1.34297	-1.96419	0.207073	-0.287454	0.0846081	-0.624371	-0.363452
AY829208	23.6192	R5	R5	R5	5	-1.65847	-0.0927384	-0.525926	3.32832	-0.476085	-0.899743	-0.00884755	-0.11755	0.106819	-2.1051	-1.12957
AY829209	38.0087	R5	R5	R5	5	-0.926147	-0.382049	-0.115127	2.89867	-0.762684	-1.24474	-0.182185	-0.429109	-0.171099	-1.44502	-0.708772
AY829210	26.6715	R5	R5	R5	5	-1.276	-0.54518	-0.248179	2.7744	-0.527325	-1.15743	0.618684	-0.0641606	0.0870953	-1.3265	-0.737945
AY829212	38.0087	R5	R5	R5	5	-1.25359	-0.321496	-0.392903	3.52561	-0.957531	-1.22832	0.618684	-0.0641606	0.0870953	-1.78078	-1.16361
AY829214	90.3343	R5	R5	R5	5	-0.55665	0.0343343	0.547363	0.758416	-1.17842	-1.91014	0.213106	-0.228527	0.158992	-0.362346	-0.379789
AY833060	45.1308	R5	R5	R5	2	-0.543189	2.04087	-0.505588	0.317072	-0.786762	-0.681847	0.937183	0.780988	0.735645	0.0769982	0.45649
AY835748	35.3924	R5	R5	R5	1	-2.35023	-1.45494	-0.985071	-2.80929	0.460937	0.401654	-0.330859	-0.823476	-0.287523	-0.231104	-0.0300472
AY835749	24.782	R5	R5	R5	1	-2.28349	-1.84674	-1.86587	-1.79613	1.12693	1.08324	-0.491207	-0.871661	-0.33335	-1.13027	0.0946806
AY835750	20.7122	R5	R5	R5	2	-1.60497	-1.4083	-1.16079	-2.56538	0.882465	0.68402	-0.274479	-0.750138	-0.192742	-0.241944	1.22023
AY835751	5.30523	NA	NA	NA	2	-2.36477	-1.52298	-1.34302	-0.872314	0.241423	0.32641	-0.410202	-0.753584	-0.271286	-0.601575	0.368264
AY835752	0.581395	X4	X4	X4	3	-1.70672	-1.49251	-1.24071	-0.592049	-0.0746762	0.562062	-0.823449	-1.28713	-0.788749	-0.417983	0.72987
AY835753	70.2762	R5	R5	R5	4	-1.27802	-1.00579	-0.60144	2.5661	0.747536	0.5491	-0.13669	-0.754134	-0.173712	-0.220098	0.274183
AY835754	23.3285	R5	R5	R5	1	-3.26971	-2.42968	-2.68298	-2.47666	0.232353	0.171244	-0.428187	-0.811681	-0.317963	-1.61887	0.0300574
AY835755	0.726744	X4	X4	X4	1	-1.57942	-1.85461	-1.09032	-1.10938	0.202484	0.279532	-0.528855	-1.16071	-0.550038	-0.32101	0.283275
AY835756	0.726744	X4	X4	X4	1	-2.0576	-1.64157	-1.32713	-1.6808	-0.50932	-0.0711038	-0.661294	-1.23428	-0.720905	-0.616387	-0.561669
AY835757	0.290698	X4	X4	X4	1	-1.26027	-1.82273	-0.729281	-0.710495	-0.17794	0.156053	-0.176279	-1.03117	-0.161691	-0.430515	0.0177786
AY835758	17.8052	R5	R5	X4	2	-0.886502	-1.54392	-1.12577	-1.40871	0.750352	0.0688175	-0.411919	-1.13141	-0.407329	-0.61717	0.0996646
AY835759	37.718	R5	R5	R5	1	-1.438	-2.11217	-1.52715	-2.02705	0.0185203	-0.0197759	-0.417812	-0.832019	-0.168116	-0.755676	0.486334
AY835760	44.2587	R5	R5	R5	2	-2.2495	-1.7057	-1.45266	-2.97965	0.483958	0.17387	-0.365454	-0.819377	-0.14146	-0.954669	-0.146765
AY835761	4.14244	NA	NA	NA	2	-2.07652	-1.39514	-2.10668	-3.67633	-0.182979	0.0301195	-0.113671	-1.00255	-0.134403	-1.53982	-0.401868
AY835762	31.1773	R5	R5	R5	1	-1.61488	-2.01717	-2.03454	1.05622	0.729577	0.177736	-0.696901	-1.19338	-0.497576	-1.02359	0.823781
AY835763	13.8808	NA	R5	X4	2	-0.14996	-1.53802	-0.798105	0.575338	-0.85713	-0.533138	-0.429573	-1.0365	-0.444631	-0.0608549	1.48551
AY835764	NA	NA	NA	NA	3	-0.0380777	-1.00534	-0.266492	2.73013	0.273496	0.0924348	0.305366	-0.307336	0.111022	0.301976	1.40034
AY835765	34.6657	R5	R5	R5	1	-2.50686	-2.31541	-2.45854	-1.63136	-0.555168	-0.0339473	-0.64905	-1.12728	-0.615799	-1.48597	1.00939
AY835766	42.9506	R5	R5	R5	2	-1.81094	-1.93657	-2.16926	-0.407308	-0.114087	-0.234366	-0.365503	-0.848092	-0.133045	-1.56991	-0.873786
AY835767	0.145349	X4	X4	X4	3	-2.04829	-1.44359	-1.22272	0.384514	0.431113	0.113131	-0.0221026	-0.632893	-0.16148	-0.633297	-0.230975
AY835768	0	X4	X4	X4	3	-1.80213	-1.20715	-1.22194	1.4449	0.361409	0.0853872	-0.220848	-0.884527	-0.232439	-0.573306	0.192179
AY835769	45.1308	R5	R5	R5	1	-0.595738	-1.60995	-1.24962	-2.96103	0.647562	0.0176993	-0.766718	-1.26119	-0.512223	-0.597096	1.0374
AY835770	73.1831	R5	R5	R5	1	-0.81409	-2.27193	-1.66005	-1.50844	0.182588	-0.197272	-0.689524	-1.17884	-0.471672	-0.0923627	1.44352
AY835771	22.311	R5	R5	R5	1	-1.68731	-1.91045	-1.46402	0.225451	-0.31918	-0.170146	-0.335333	-0.50042	-0.0839599	-0.242521	0.885217
AY835772	66.6424	R5	R5	R5	4	-1.38997	-1.18053	-1.33702	0.023357	0.799897	0.462091	-0.588782	-1.25235	-0.358343	-0.759332	-0.303103
AY835773	11.5552	NA	R5	X4	3	-0.526966	-1.38827	-1.39753	-0.0514054	-0.048688	-0.0504815	-0.513292	-0.938395	-0.428418	-0.515998	0.780164
AY835774	30.1599	R5	R5	R5	1	-2.22519	-1.85254	-1.29846	-1.74235	0.796142	0.107245	-0.481023	-0.968416	-0.475074	-0.967902	0.640061
AY835775	17.9506	R5	R5	X4	1	-2.63017	-1.7944	-1.9437	-0.234466	0.990672	0.367259	-0.104239	-0.405233	0.031462	-1.08947	0.0344374
AY835776	83.0669	R5	R5	R5	3	-2.4358	-1.36439	-0.97917	-1.61204	-0.0480331	-0.292291	-0.507816	-1.05734	-0.537124	-0.857422	-0.271084
AY835777	7.84884	NA	X4	X4	1	-3.29776	-1.93761	-1.8734	-2.60736	1.12813	0.725621	0.618684	-0.0641606	0.0870953	-0.79749	-0.414912
AY835778	1.81686	X4	X4	X4	1	-2.38328	-1.65489	-1.60315	-1.65649	0.389887	0.221459	0.618684	-0.0641606	0.0870953	-0.74557	-0.329803
AY835779	0.290698	X4	X4	X4	1	-0.976764	-2.28948	-1.76034	-0.3231	-0.37898	-0.0332359	-0.723575	-1.3685	-0.639159	-1.00824	1.44001
AY835780	10.5378	NA	R5	X4	1	-1.25798	-1.93662	-1.37142	-0.485617	0.813674	0.665082	-0.946125	-1.60999	-0.804883	-0.554449	0.828307
AY835781	23.3285	R5	R5	R5	1	-3.00246	-2.22897	-2.0023	-1.70181	0.372641	-0.0299774	-0.618615	-1.01689	-0.456786	-1.50038	-0.262409
AY838565	74.4913	R5	R5	R5	5	-1.01727	1.73782	0.552698	-0.642557	-1.61442	-1.86936	0.511788	0.0337792	0.445482	0.245175	1.11145
AY838566	95.5669	R5	R5	R5	5	-0.447211	1.76324	-1.10039	1.09613	-0.203703	-0.287827	0.774698	0.820221	0.938711	-1.36651	-0.0232958
AY838567	84.9564	R5	R5	R5	5	-0.777366	1.57499	-1.28962	-0.671438	-1.58447	-1.27485	0.770302	0.290934	0.511009	-0.613058	0.452922
AY838568	78.125	R5	R5	R5	5	-1.80102	1.67462	-0.696869	0.496617	-0.523603	-0.999159	0.406199	0.0498709	0.178688	-0.319697	-0.081672
AY839827	62.5	R5	R5	R5	5	-0.46042	-0.58901	-0.809718	-0.783422	0.707466	0.0223054	0.101914	-0.632644	-0.0961928	-0.54525	1.15928
AY878054	5.30523	NA	X4	X4	5	-0.465208	1.81481	0.928649	-0.38766	0.427343	-0.557018	0.884992	-0.0267405	0.644354	0.718408	1.40129
AY878055	50.218	R5	R5	R5	5	-0.589055	1.5344	0.848296	-0.722107	-2.66623	-2.08857	0.466757	0.646727	0.645184	0.484298	1.71278
AY878056	2.61628	X4	X4	X4	5	-0.577016	1.53162	0.597344	1.43864	-0.632347	-1.38952	0.664765	0.216284	0.446418	0.937457	1.346
AY878057	68.532	R5	R5	R5	5	-0.762261	2.01775	0.000684105	1.33242	-3.25835	-2.2861	0.120109	-0.070067	0.270872	-0.474082	0.410359
AY878058	66.4971	R5	R5	R5	5	-1.2376	0.957102	-0.366266	0.146782	-0.693405	-1.02609	0.224063	-0.279608	0.350733	-0.502437	0.33221
AY878059	32.4855	R5	R5	R5	5	-1.32531	1.84874	0.0790914	-0.143988	-1.11522	-1.42368	0.373472	-0.0959614	0.283471	0.292117	1.20091
AY878060	85.8285	R5	R5	R5	5	-1.26092	1.74911	0.257392	-0.566632	-0.954718	-1.10923	0.585925	-0.15867	0.302777	0.179249	0.310529
AY878061	79.8692	R5	R5	R5	5	-1.21772	1.39384	-0.126632	1.28075	-0.558654	-0.847954	0.266225	-0.63316	-0.0122484	-0.253331	0.370141
AY878062	83.0669	R5	R5	R5	5	-1.22091	1.70018	-0.526689	0.920396	-0.0997386	-0.903756	1.13722	0.896981	1.17286	0.236488	0.540328
AY878063	89.1715	R5	R5	R5	5	-1.14475	1.58546	0.452936	1.59533	-0.109895	-0.976751	0.448886	-0.0230925	0.409047	0.729106	0.83579
AY878064	0.145349	X4	X4	X4	5	0.0425192	1.11675	0.426441	2.06432	-1.40615	-1.64034	0.812614	0.361696	0.834816	0.881798	0.409699
AY878065	34.6657	R5	R5	R5	5	-1.70221	1.44081	-0.719194	-0.089042	-1.57826	-0.973679	0.960904	0.500746	0.896637	-0.846534	0.503424
AY878068	74.0552	R5	R5	R5	5	-0.36261	1.31067	-0.167289	2.00936	-0.0602297	-0.410098	0.586042	-0.0768722	0.488359	0.0720846	1.17992
AY878069	19.1134	R5	R5	X4	5	-1.10309	2.25214	0.00557613	0.551262	0.637951	-0.507679	0.405884	0.398232	0.353601	0.393832	0.746165
AY878070	78.8517	R5	R5	R5	5	1.37407	1.32815	1.12909	-0.0279486	-0.091055	-0.450094	0.791202	0.597112	0.567209	1.22916	2.27809
AY878071	46.875	R5	R5	R5	5	-2.06956	1.31351	0.114034	-0.123005	-0.236152	-1.28672	0.809069	0.322793	0.495746	-0.26939	0.00706803
AY878072	23.9099	R5	R5	R5	5	-2.43447	1.5083	0.0223164	-0.551979	0.733592	0.35017	0.510993	0.703221	0.558353	0.138968	1.36066
AY887501	21.0029	R5	R5	R5	5	-2.19777	-0.773699	-0.844571	2.173	-1.59227	-1.03062	0.233571	0.386467	0.307759	-1.84662	-2.05254
AY887502	45.1308	R5	R5	R5	5	-2.073	-0.849817	-0.985057	2.19364	-1.64721	-1.1055	0.234833	0.42604	0.372622	-1.88235	-2.1297
AY887503	35.6831	R5	R5	R5	5	-2.19364	-0.782382	-0.796443	2.31284	-1.20857	-0.879107	0.268645	0.381095	0.390514	-1.7337	-1.91462
AY887504	45.1308	R5	R5	R5	5	-2.2638	-0.81319	-1.08369	2.21452	-1.82651	-1.2099	0.219752	0.38753	0.354774	-1.88037	-2.30926
AY887505	65.9157	R5	R5	R5	5	-2.35582	-0.664855	-0.901195	1.67057	-1.60213	-0.874971	0.256408	0.317418	0.326729	-1.95458	-2.26175
AY887506	45.1308	R5	R5	R5	5	-2.03028	-0.669478	-0.80226	2.59153	-1.60017	-0.964832	0.306364	0.424883	0.407542	-1.80341	-1.96915
AY887507	45.1308	R5	R5	R5	5	-2.16502	-0.581509	-1.03596	1.98277	-1.47734	-1.06705	0.318339	0.412102	0.349465	-1.89558	-1.86237
AY887508	45.1308	R5	R5	R5	5	-1.76947	-0.585856	-0.495914	2.58391	-1.09514	-0.986638	0.204852	0.36657	0.306845	-1.48044	-1.92927
AY887509	45.1308	R5	R5	R5	5	-2.25313	-0.672788	-1.01707	2.26458	-1.38278	-1.10214	0.298441	0.543509	0.43783	-1.84852	-2.09243
AY887510	73.7645	R5	R5	R5	5	-2.09167	-0.703547	-0.82837	2.60239	-1.61587	-1.11106	0.20973	0.362418	0.296896	-1.90621	-2.26495
AY887511	45.1308	R5	R5	R5	5	-2.2162	-0.637209	-0.85597	1.87898	-1.45641	-0.934944	0.224968	0.404677	0.353554	-1.89251	-2.0742
AY887512	69.1134	R5	R5	R5	5	-2.01768	-0.784071	-0.943202	2.39076	-1.4436	-1.17371	0.213274	0.366381	0.299565	-1.80259	-2.3078
AY887513	45.1308	R5	R5	R5	5	-2.11973	-0.708962	-0.828864	2.29509	-1.40944	-0.861869	0.225212	0.453426	0.414371	-1.70113	-2.11184
AY887514	45.1308	R5	R5	R5	5	-1.98159	-0.664038	-0.829333	2.07819	-1.6719	-1.1113	0.618684	-0.0641606	0.0870953	-1.80176	-2.05433
AY887515	45.1308	R5	R5	R5	5	-2.26492	-0.708807	-0.873688	2.38303	-1.17892	-1.09428	0.618684	-0.0641606	0.0870953	-1.90249	-2.2115
AY887516	37.718	R5	R5	R5	5	-3.31275	-0.182321	-1.267	-1.07374	-1.17801	-1.37566	0.575169	0.521939	0.306995	-1.76457	-0.846722
AY887517	37.718	R5	R5	R5	5	-3.31275	-0.182321	-1.267	-1.07374	-1.17801	-1.37566	0.601005	0.549726	0.323746	-1.76457	-0.846722
AY887518	37.718	R5	R5	R5	5	-3.31275	-0.182321	-1.267	-1.07374	-1.17801	-1.37566	0.58549	0.538524	0.308921	-1.76457	-0.846722
AY887519	37.718	R5	R5	R5	5	-3.39954	-0.187259	-1.27095	-0.888856	-1.05678	-1.35963	0.644764	0.614922	0.378315	-1.75933	-0.889762
AY887520	37.718	R5	R5	R5	5	-3.45741	-0.195205	-1.35974	-1.39863	-1.25025	-1.50316	0.461393	0.462671	0.216136	-1.81104	-0.892338
AY887521	37.718	R5	R5	R5	5	-2.96507	-0.129894	-1.02199	-0.996219	-1.11972	-1.35054	0.596771	0.539371	0.310401	-1.41521	-0.641646
AY887522	37.718	R5	R5	R5	5	-3.18854	-0.146312	-1.18881	-0.993732	-1.18115	-1.36898	0.602912	0.537926	0.329789	-1.76045	-0.714654
AY887523	37.718	R5	R5	R5	5	-3.40724	-0.130571	-1.34073	-0.746843	-1.08951	-1.29842	0.587012	0.543799	0.329397	-1.74716	-0.816128
AY887524	37.718	R5	R5	R5	5	-3.38349	-0.151889	-1.2323	-0.928125	-1.23496	-1.39683	0.57632	0.540696	0.328467	-1.75121	-0.81512
AY887525	37.718	R5	R5	R5	5	-3.18788	-0.133843	-1.30196	-0.984794	-0.880973	-1.26464	0.645292	0.65515	0.381901	-1.80251	-0.978401
AY887526	37.718	R5	R5	R5	5	-3.00289	-0.142353	-1.08636	-1.02391	-1.04022	-1.3103	0.549891	0.494332	0.278414	-1.52008	-0.597728
AY887527	16.6424	R5	R5	X4	5	-3.23641	-0.262054	-1.39052	-0.847102	-1.08086	-1.37126	0.621564	0.582889	0.359383	-1.76533	-0.945805
AY887528	37.718	R5	R5	R5	5	-3.35781	-0.121131	-1.18149	-1.18561	-1.04868	-1.46818	0.509387	0.425058	0.246613	-1.52752	-0.766638
AY887529	29.1424	R5	R5	R5	5	-3.21689	-0.135258	-1.02762	-0.777547	-0.662862	-0.971799	0.672479	0.672179	0.312609	-1.75446	-1.02278
AY887530	26.8169	R5	R5	R5	5	-3.43077	-0.286961	-1.18534	-1.42929	-0.542124	-0.97476	0.63148	0.619547	0.268563	-1.93683	-1.06384
AY887531	26.8169	R5	R5	R5	5	-3.29232	-0.300842	-1.22342	-1.13623	-0.693651	-1.03623	0.569759	0.603922	0.259629	-2.01508	-1.11409
AY887532	26.8169	R5	R5	R5	5	-3.34254	-0.129285	-1.16007	-1.04149	-0.841419	-1.14344	0.634996	0.675446	0.301349	-2.04843	-1.04745
AY887533	26.8169	R5	R5	R5	5	-3.43212	-0.220722	-1.21905	-1.09777	-0.673262	-1.0319	0.594473	0.613258	0.252522	-2.04031	-1.09955
AY887534	26.8169	R5	R5	R5	5	-3.47994	-0.213696	-1.17116	-1.22955	-0.769039	-1.06579	0.490998	0.602393	0.261989	-1.96371	-1.36184
AY887535	26.8169	R5	R5	R5	5	-3.22946	-0.229372	-1.23375	-0.914992	-0.697556	-1.01304	0.562211	0.600571	0.256613	-2.08524	-1.09056
AY900572	18.532	R5	R5	X4	5	-1.24339	-0.058731	0.499295	1.70169	-1.10899	-1.54457	-0.0571612	-0.332149	-0.123065	-0.0932127	0.271898
AY900575	9.6657	NA	X4	X4	5	-0.718327	0.174127	0.386195	1.24448	-0.0978682	-1.06012	-0.197077	-0.210238	-0.0966001	-0.382283	0.421989
AY900576	52.689	R5	R5	R5	5	-0.184312	0.180744	0.0376352	2.07777	0.0331126	-0.810306	-0.036386	-0.050114	0.123963	-0.940259	-0.109819
AY901965	84.9564	R5	R5	R5	5	-0.696768	1.6831	0.334377	0.78134	0.207501	-1.02121	0.910523	0.809172	0.913934	0.355139	1.3941
AY901966	44.2587	R5	R5	R5	5	0.0313022	2.21144	-0.763407	2.70665	-1.38432	-1.52833	0.685842	0.223427	0.587088	-0.998712	-0.308915
AY901967	90.9157	R5	R5	R5	5	-0.328273	1.50811	0.833785	-0.0114016	-0.694149	-1.22901	0.802841	0.322259	0.397855	0.999454	1.39253
AY901968	95.8576	R5	R5	R5	5	-0.462585	1.28372	1.29557	-0.343554	-1.68683	-1.36885	0.607534	0.339547	0.589574	1.15832	1.20887
AY901969	6.61337	NA	X4	X4	5	-1.87423	1.32724	-0.452931	2.00777	1.14799	0.315276	0.87916	-0.0429556	0.456806	-0.364375	0.226067
AY901970	58.6483	R5	R5	R5	5	-1.21514	1.93433	-1.1253	-0.209477	-1.35546	-0.885414	0.59309	0.279247	0.780686	-1.06957	0.749551
AY901971	40.7703	R5	R5	R5	5	-0.368394	1.80391	0.0429247	-1.27304	-1.07367	-1.00798	0.489433	-0.285439	0.357502	0.0760797	1.21548
AY901972	51.2355	R5	R5	R5	5	-0.0467222	1.70989	0.0730287	0.252679	-0.397453	-0.493388	0.610708	0.176453	0.41879	0.310101	1.4981
AY901973	36.5552	R5	R5	R5	5	1.12753	2.03751	-0.428648	1.70682	-0.331511	-1.08914	0.618684	-0.0641606	0.0870953	-0.065055	1.38831
AY901974	58.7936	R5	R5	R5	5	-0.663779	1.54684	-0.648992	1.09608	-0.714203	-1.28705	0.618684	-0.0641606	0.0870953	-0.674709	-0.218392
AY901975	50.218	R5	R5	R5	5	-0.0224101	1.66633	0.624228	0.613997	-0.73222	-0.952345	0.834628	0.0452346	0.458064	1.11768	1.63717
AY901976	31.468	R5	R5	R5	5	-0.708749	1.54794	0.249434	-0.328993	-0.683967	-0.74207	0.212018	-0.362541	0.00599488	0.20957	1.26073
AY901977	27.3983	R5	R5	R5	5	0.208594	1.6234	0.521937	0.0422658	-0.442917	-0.713278	0.730602	1.01846	0.850718	0.323175	1.29491
AY901978	21.2936	R5	R5	R5	5	0.410671	1.44583	0.442107	-1.51551	-2.33909	-1.81194	1.03011	1.05271	0.959521	0.834323	0.844632
AY901979	20.4215	R5	R5	R5	5	-0.819127	1.81181	-0.394035	-0.214513	-0.739635	-0.719551	0.648424	0.908271	0.804241	0.188146	1.27693
AY901980	18.2413	R5	R5	X4	5	-0.553811	1.61212	-0.466511	-0.765459	-1.25953	-1.16811	0.898062	0.483673	0.685071	-0.267235	0.77585
AY901981	27.3983	R5	R5	R5	5	1.76233	1.48665	1.04776	0.420183	-2.16687	-2.09586	0.139355	-0.256559	0.0738593	0.662184	1.20378
AY905493	95.2762	R5	R5	R5	5	-1.69096	-1.36945	-0.9069	-3.47492	1.97149	0.478711	-0.413901	-0.410948	-0.243229	-0.190806	1.46927
AY905494	38.4448	R5	R5	R5	5	-1.92124	-1.54284	-0.529601	-2.22115	1.43431	0.865605	-0.0366138	-0.383902	-0.139739	0.0724168	0.793188
AY905495	55.7413	R5	R5	R5	5	-1.78962	-1.57246	-0.893017	-2.69696	1.59133	0.650546	-0.125321	-0.124749	0.133787	-0.362199	0.0860174
AY905496	82.4855	R5	R5	R5	5	-2.13697	-1.40041	-0.142507	-5.15772	1.70345	0.774057	-0.647848	-0.777905	-0.324921	0.447979	0.913027
AY905497	91.4971	R5	R5	R5	5	-2.32631	-1.21671	-0.571769	-4.15106	2.37912	0.680654	-0.244044	-0.79983	-0.319005	-0.0803355	1.26692
AY944142	82.4855	R5	R5	R5	5	-1.57836	-1.24661	0.0934884	-4.55728	2.02022	0.87892	-0.251512	-0.494943	-0.163464	0.326144	1.35363
AY944143	99.3459	R5	R5	R5	5	-2.19577	-1.16668	-0.503763	-3.95588	2.42158	0.683141	-0.252449	-0.753128	-0.290287	-0.0197596	1.27836
AY944144	91.4971	R5	R5	R5	5	-2.27057	-1.24078	-0.592871	-4.31977	2.43564	0.707337	-0.207019	-0.778748	-0.28746	-0.0695284	1.25306
AY944145	91.4971	R5	R5	R5	5	-2.18954	-1.21215	0.0747519	-4.93509	1.76318	0.700988	-0.426685	-0.703767	-0.195739	0.658807	1.26188
AY945709	45.1308	R5	R5	R5	5	-2.26641	-0.822619	-1.05335	2.16095	-1.71629	-1.16322	0.181778	0.342603	0.328701	-1.93852	-2.28136
AY945710	40.3343	R5	R5	R5	5	-0.942536	-0.90429	-0.599229	-0.279295	1.62476	0.869721	-0.627004	-1.22794	-0.68578	-0.170541	1.34768
AY945711	5.30523	NA	X4	X4	4	-1.98994	-1.44951	-1.2317	-1.1342	1.64546	1.15307	-0.578629	-1.35343	-0.872437	-0.290194	1.26434
AY945713	16.6424	R5	R5	X4	5	-3.56595	-0.254559	-0.954371	0.0684168	-1.56565	-2.24585	0.791798	0.499817	0.417249	-1.8291	-1.84454
AY945717	2.8343	X4	X4	X4	5	-2.69638	0.255175	-1.2933	0.79984	-1.10346	-1.58567	0.877899	0.705704	0.364551	-2.06005	-1.81332
AY945718	0.436047	X4	X4	X4	4	-2.42345	0.256029	-0.744839	2.015	9.56827e-05	-0.903842	0.838166	0.273764	0.224509	-1.94038	-2.06871
AY945719	23.6192	R5	R5	R5	5	-1.66562	0.0942001	-0.781445	1.89407	-0.509255	-1.51853	0.600046	0.482434	0.234515	-0.758316	-0.755195
AY945720	1.74419	X4	X4	X4	5	-2.66879	-0.288779	-0.840505	2.33374	-2.02021	-1.65094	0.43763	0.341295	0.0806338	-1.30617	-1.80597
AY945724	38.0087	R5	R5	R5	5	-1.32838	-0.0228065	-0.352877	0.848036	-1.76279	-1.56476	0.207572	0.339135	0.126354	-0.52848	0.0364755
AY945725	16.3517	R5	R5	X4	5	-2.49674	0.158167	-1.29358	1.07238	-1.33919	-1.37911	0.47629	0.481761	0.252634	-1.41069	-1.5159
AY945726	13.7355	NA	R5	X4	4	-2.72849	0.102177	-0.629666	0.293254	-0.445617	-0.894665	0.546893	0.271534	0.269164	-0.556126	-1.0627
AY945727	6.90407	NA	X4	X4	4	-1.78983	-0.365626	-0.0685945	1.3589	-0.84156	-1.30752	0.594614	0.639681	0.353462	-0.974508	-1.39148
AY945731	38.3721	R5	R5	R5	4	-2.05377	-0.285647	-1.51643	0.892382	-1.49985	-1.83737	0.496729	0.2567	0.196899	-1.5242	-0.673759
AY945733	2.97965	X4	X4	X4	5	-2.83309	-0.172577	-1.2631	-0.0436319	-1.82307	-1.73538	0.639062	0.408582	0.192472	-1.45867	-1.68087
AY945734	4.86919	X4	X4	X4	5	-1.80507	0.0903874	-0.152248	0.456269	-1.76056	-1.25655	0.579605	0.544903	0.288584	-0.679627	-0.633601
AY945736	8.06686	NA	X4	X4	2	-1.59773	-0.359636	-0.665603	0.54291	0.188256	-0.742376	0.618684	-0.0641606	0.0870953	-1.28371	-0.321667
AY945737	11.1192	NA	R5	X4	2	-1.54668	-0.436605	0.92545	0.211148	1.22934	0.840492	0.618684	-0.0641606	0.0870953	-0.206756	1.63608
AY945738	96.7297	R5	R5	R5	2	0.52472	0.825565	0.515501	-1.41228	-1.13095	-0.963832	0.362646	0.06448	0.396397	0.967031	0.976761
AY945739	33.2122	R5	R5	R5	2	-2.80171	-0.558573	-1.48516	1.69685	-1.07645	-1.67722	0.0734888	0.10881	0.193463	-2.86793	-2.3531
AY961589	0.290698	NA	NA	NA	5	-1.8989	0.036623	-0.500951	0.682989	-0.335497	-1.07543	0.442718	0.454194	0.293507	-0.955991	-0.970278
AY967803	78.8517	R5	R5	R5	4	-3.15826	0.6471	-2.77726	0.0698144	-1.25546	-0.352284	-0.212464	-0.660316	-0.117156	-2.27805	-0.00751925
AY967804	75.6541	R5	R5	R5	4	-2.79618	-0.00670758	-1.72241	0.475137	-0.692438	-0.221678	0.354901	0.691022	0.492921	-1.44185	0.140913
AY967805	86.5552	R5	R5	R5	4	-1.30752	1.77592	-1.61269	0.10296	0.261757	0.524969	0.908022	0.48729	0.685303	-1.52595	-0.22304
AY967806	81.468	R5	R5	R5	4	-1.65779	3.01817	-2.00496	-0.843128	-0.50949	-0.0056933	0.951383	0.329492	0.587546	-1.66825	-1.08577
AY967807	83.0669	R5	R5	R5	4	-0.838985	2.79024	-1.68828	-0.173941	-1.39635	-0.419032	0.680332	0.378865	0.417998	-1.45703	0.213192
AY970946	42.6599	R5	R5	R5	1	-2.60457	-1.7198	-1.50027	-3.00652	0.139275	0.40821	-0.275992	-0.767912	-0.251238	-1.21024	-0.173704
AY970947	42.6599	R5	R5	R5	1	-2.71123	-1.80992	-1.75125	-3.70476	0.0683777	0.287129	-0.293444	-0.807792	-0.256227	-1.50405	-0.460596
AY970948	59.2297	R5	R5	R5	4	-2.06408	-0.932437	-1.1586	-2.15119	1.51762	1.11565	-0.295906	-0.715721	-0.201336	-1.19147	-0.481183
AY970949	40.7703	R5	R5	R5	4	-1.85302	-0.850661	-0.815784	-1.83538	1.66689	0.742679	-0.195751	-0.883481	-0.152597	-0.840834	-0.228171
AY970950	54.8692	R5	R5	R5	4	-1.79011	-1.00756	-0.9689	-1.22157	1.30495	0.934818	-0.384378	-1.05545	-0.409874	-0.845894	0.131959
BD000747	0.581395	X4	X4	X4	1	-3.17696	-1.75769	-2.93007	0.972525	-0.0864715	0.357006	-0.429201	-0.948217	-0.354205	-1.5706	-0.627045
BD187399	0.726744	X4	X4	X4	3	-2.71638	-0.116532	-1.50448	0.755835	0.115544	-0.952484	0.713586	0.594157	0.264688	-1.2957	-1.34102
BD238372	0.581395	X4	X4	X4	1	-3.17696	-1.75769	-2.93007	0.972525	-0.0864715	0.357006	-0.391727	-0.926148	-0.348551	-1.5706	-0.627045
BD268902	0.290698	X4	X4	X4	1	1.92914	-2.40358	-3.54012	2.4596	2.21898	0.767107	-0.516228	-1.31096	-0.481141	-2.38298	2.88054
BD298114	0.581395	X4	X4	X4	1	-2.89669	-1.92778	-2.78758	1.9798	-0.60121	0.426118	-0.435457	-1.05874	-0.491332	-1.48656	-1.06004
BD437615	36.2645	R5	R5	R5	4	2.14071	1.5161	1.36217	-0.680657	-3.48563	-2.56077	0.667434	0.115209	0.364128	2.38718	2.81102
BD437626	37.1366	R5	R5	R5	4	-0.450534	1.29119	0.282042	0.256766	-1.12966	-0.769147	0.571094	0.253561	0.56686	0.513104	1.92971
CQ958303	0	X4	X4	X4	1	-3.04112	-1.81394	-2.7622	2.64669	-0.0749535	0.59946	-0.409754	-1.09969	-0.547659	-1.48448	-1.02583
CS272319	0.581395	X4	X4	X4	1	-3.17696	-1.75769	-2.93007	0.972525	-0.0864715	0.357006	-0.38474	-0.9242	-0.341521	-1.5706	-0.627045
CS406473	79.8692	R5	R5	R5	4	-0.508755	1.3275	0.124391	-0.218792	-0.916754	-0.688159	0.437639	0.0731721	0.461449	0.822383	1.24888
D10112	4.14244	X4	X4	X4	1	-3.07038	-1.51172	-1.37202	-0.790018	1.21393	0.504589	-0.737137	-1.32262	-0.915023	-1.09127	-0.0431792
D86068	0	X4	X4	X4	1	-3.08176	-1.97106	-2.63603	2.21255	-0.240547	0.617031	-0.452272	-0.97468	-0.442555	-1.42945	-1.13239
D86069	0.145349	X4	X4	X4	1	-3.08356	-1.97366	-2.58204	2.02941	-0.444629	0.578328	-0.42766	-0.937747	-0.402619	-1.35772	-1.05146
DD220206	90.3343	R5	R5	R5	4	3.3813	0.806334	2.52382	-3.53866	-3.50794	-2.58318	0.10621	-0.242002	0.173258	1.21704	-0.230753
DD328842	0.290698	X4	X4	X4	1	0.760591	-2.07087	-2.66592	2.68086	1.93002	0.593526	0.618684	-0.0641606	0.0870953	-1.78085	2.00294
DD328843	0.290698	X4	X4	X4	1	2.4068	-2.09334	-3.29727	3.5964	2.14351	1.0784	0.618684	-0.0641606	0.0870953	-2.10943	3.4131
DL258709	49.9273	R5	R5	R5	3	-0.788213	0.390479	0.305389	1.2946	-1.60142	-1.70425	0.580593	-0.126706	0.395724	0.435794	-0.277902
DL258710	60.1017	R5	R5	R5	2	-1.64793	-1.92504	-2.00464	-1.02182	1.57487	0.571827	-0.0515487	-0.639828	-0.0583388	-1.33521	0.340373
DL258714	38.5901	R5	R5	R5	3	-0.946902	0.0451755	0.184688	1.98145	-2.33105	-1.92671	0.309427	-0.141602	0.311652	0.424533	-0.284069
DL258715	4.72384	X4	X4	X4	3	-2.10166	-1.523	-1.44874	-1.28562	0.389871	0.0390266	-0.168606	-0.425686	-0.123417	-1.19204	-0.0463996
DL258716	2.61628	X4	X4	X4	3	-2.52789	-0.130392	-1.16201	0.233695	-1.43848	-1.67744	0.942242	0.994633	0.631723	-1.15213	-0.895938
DL258717	99.2006	R5	R5	R5	4	-1.00042	0.195243	-0.021882	-0.00368786	0.699288	-0.729813	-0.317098	-0.898701	-0.513751	-0.766859	-0.858397
DL260745	0	X4	X4	X4	1	-2.80073	-1.92448	-2.77613	2.16255	-0.0500178	0.688926	-0.40575	-0.966442	-0.434966	-1.401	-1.19881
DL464814	0	X4	X4	X4	1	-2.80073	-1.92448	-2.77613	2.16255	-0.0500178	0.688926	-0.471248	-1.04217	-0.477514	-1.401	-1.19881
DQ007901	19.2587	R5	R5	X4	5	-2.34989	-1.5699	-0.868265	-2.16727	2.75242	1.12146	-0.487695	-0.67938	-0.337156	-0.248574	1.21712
DQ007902	6.8314	NA	X4	X4	5	-2.85661	-1.59125	-0.808022	-3.11592	1.25821	0.8491	-0.626938	-1.15412	-0.582467	0.036785	1.06764
DQ007903	3.99709	X4	X4	X4	5	-3.63859	-1.68226	-1.10011	-3.19096	2.59458	1.12097	-0.588903	-0.964053	-0.50664	-0.913179	0.403236
DQ011165	68.2413	R5	R5	R5	5	-0.416703	1.80647	-0.29904	0.561379	-0.151471	-0.825261	0.535828	0.282501	0.507445	0.103277	1.02733
DQ011166	87.4273	R5	R5	R5	5	-0.348331	1.42196	0.948684	-0.213955	-1.23047	-0.563796	0.643899	0.49098	0.699096	1.74092	1.77703
DQ011167	83.0669	R5	R5	R5	5	-0.603429	1.72094	-0.880785	-0.720992	0.532756	-0.28958	0.362744	-0.00768522	0.373488	-0.473501	-0.323693
DQ011169	24.0552	R5	R5	R5	5	-1.52626	1.46886	-0.25706	0.534116	0.589334	-0.884428	0.319533	0.0627625	0.274772	-0.348285	0.320824
DQ011170	62.8634	R5	R5	R5	5	-0.573191	1.31812	0.584471	0.640498	-1.17636	-1.1975	0.789748	0.574227	0.763371	0.500351	1.21936
DQ011171	25.6541	R5	R5	R5	5	-0.247738	1.40308	0.393261	-0.707777	-1.10117	-0.77365	1.16766	0.229906	0.602542	0.195007	1.78276
DQ011172	3.27035	X4	X4	X4	5	-1.68668	1.20803	0.306694	-0.860166	0.070195	-0.650223	0.340752	-0.24559	0.264518	-0.104375	-0.0256381
DQ011173	83.5029	R5	R5	R5	5	-1.50557	1.93151	-0.972055	-2.15317	-1.94153	-2.08014	0.449736	0.272712	0.280625	-1.07374	-0.906682
DQ011174	9.01163	NA	X4	X4	5	0.148915	1.43728	1.03281	0.628985	-1.7567	-1.27834	0.368482	0.22235	0.470377	0.894277	1.86258
DQ011175	49.9273	R5	R5	R5	5	-1.05727	1.15339	0.230052	-0.536661	-1.22762	-0.774743	0.455324	-0.0884185	0.377549	0.157048	0.686423
DQ011176	57.0494	R5	R5	R5	5	-0.66828	1.62401	0.909434	-1.15646	0.0558658	-0.608755	0.726532	0.174409	0.438229	1.44423	1.30841
DQ011177	39.3169	R5	R5	R5	5	-0.0933298	1.78889	-0.357258	-0.935016	-0.224189	-0.228667	0.688311	0.00706875	0.334117	0.3273	1.51861
DQ011178	83.0669	R5	R5	R5	5	-2.35191	1.67727	-0.0180712	-0.365045	-0.357524	-1.42535	0.34975	-0.142413	0.315896	0.203151	0.267671
DQ011179	85.9738	R5	R5	R5	5	0.168201	1.74861	0.420653	0.956436	-0.411419	-1.01094	0.590552	0.168433	0.487601	0.21246	1.53263
DQ011180	91.7878	R5	R5	R5	5	-1.26647	1.83583	-0.791375	1.62915	-1.48619	-1.51938	0.877705	0.506972	0.537235	-0.319777	1.03097
DQ020274	24.9273	R5	R5	R5	5	-0.7345	0.070235	0.538649	1.66429	-0.366167	-0.942312	-0.425037	-0.72358	-0.391338	-0.327714	0.197369
DQ054367	94.1134	R5	R5	R5	5	-0.809653	-0.0915118	0.640691	2.59884	0.931277	0.422703	-0.367536	-0.893025	-0.462084	-0.247163	0.488066
DQ056404	86.5552	R5	R5	R5	5	-0.452823	1.50787	-0.568898	1.9433	2.5572	0.907938	0.618684	-0.0641606	0.0870953	-0.213636	0.471066
DQ056405	74.4913	R5	R5	R5	5	-0.749609	0.785806	0.177597	0.218555	1.43779	0.395598	0.618684	-0.0641606	0.0870953	0.489131	0.846783
DQ056406	76.9622	R5	R5	R5	5	-1.83788	1.19187	-0.48123	-1.40646	-1.83566	-1.4896	0.699697	0.234238	0.416181	-0.559255	-0.109062
DQ056408	16.6424	R5	R5	X4	5	1.85731	1.49755	0.889356	-1.00098	0.199159	-0.0790481	0.711695	0.122636	0.347284	1.29921	2.17013
DQ056409	87.8634	R5	R5	R5	5	-2.02747	1.70711	-0.322473	0.149889	-0.906548	-1.48635	0.551247	-0.0112823	0.2195	-0.936713	-0.966804
DQ056410	10.8285	NA	R5	X4	5	0.409645	1.57426	0.0580784	0.912173	0.529518	-0.385697	0.541412	0.0683632	0.421869	0.564368	1.72241
DQ056411	21.8023	R5	R5	R5	5	-1.07521	1.01338	0.849837	0.460424	-1.24946	-1.21153	0.64243	-0.406035	0.302997	0.574004	1.23135
DQ056412	27.1076	R5	R5	R5	5	-0.775434	1.32014	0.725094	-2.58761	-1.46524	-1.35705	0.574366	-0.0447839	0.428638	0.318607	1.62637
DQ056413	43.3866	R5	R5	R5	5	-0.331676	2.26534	-0.752367	1.40077	-1.09959	-1.38152	0.546201	-0.141623	0.423942	-0.560029	0.65086
DQ056414	3.56105	X4	X4	X4	5	-0.176795	1.39685	0.0670109	2.66984	-1.84607	-1.40787	0.837763	0.0819839	0.360108	0.221276	1.8532
DQ056415	68.3866	R5	R5	R5	5	-1.14887	1.81225	-0.241288	0.90986	-0.0458982	-0.983261	0.899324	-0.190992	0.458164	0.324223	-0.310028
DQ056416	24.782	R5	R5	R5	5	-0.597792	1.46407	-0.0161135	0.345525	0.322235	-1.12601	1.13124	0.601934	0.795452	0.0337022	0.261112
DQ056417	1.81686	X4	X4	X4	5	-1.14997	1.9453	-0.30974	-0.301457	0.971166	0.568371	0.661143	-0.114394	0.438769	-0.294222	-0.139813
DQ056418	19.8401	R5	R5	X4	5	0.629555	1.55185	-0.414979	1.18091	0.40353	-0.332378	0.799925	-0.0736619	0.383828	-0.24979	1.24869
DQ083238	91.061	R5	R5	R5	5	-3.50198	-0.685858	-1.41568	0.188412	-2.89191	-2.85334	-0.022417	0.0137732	-0.0888991	-2.62148	-1.75777
DQ085867	42.3692	R5	R5	R5	4	-1.49951	-1.1928	-0.942145	0.219932	0.681711	-0.00227271	0.071022	-0.461713	-0.101692	-0.162197	1.42527
DQ085868	0	NA	NA	NA	4	-2.57852	-1.68867	-1.89117	2.45163	0.547166	0.825473	-0.208875	-1.35185	-0.666361	-1.08049	-0.111527
DQ085869	22.0203	R5	R5	R5	4	-1.39206	-1.08426	-0.468801	-0.52515	0.543719	0.425534	0.103965	-0.381136	-0.0798294	0.164839	0.863082
DQ085870	38.0087	R5	R5	R5	4	-1.22568	-1.11677	-0.930102	-0.138277	0.243413	0.0875956	0.103743	-0.477234	-0.199515	-0.486008	0.380951
DQ085871	14.7529	NA	R5	X4	4	-1.7315	-1.12998	-0.656857	-0.992514	2.16814	0.748845	-0.328902	-0.896903	-0.436621	-0.284126	0.922529
DQ085872	70.7122	R5	R5	R5	4	-1.03071	-0.77391	-0.427674	-1.87017	0.509417	0.0739486	-0.396104	-1.25466	-0.563793	0.242323	0.850807
DQ085873	0.145349	NA	NA	NA	4	-0.656673	-1.18874	-0.247399	0.0559496	0.607729	0.80046	-0.222148	-0.477372	-0.153248	0.634307	1.11358
DQ085874	24.3459	R5	R5	R5	4	-1.50209	-0.85415	-1.18888	0.687202	1.56288	0.507709	-0.216848	-1.38341	-0.636345	-0.431757	0.704499
DQ085875	4.72384	X4	X4	X4	5	-1.30917	-1.25425	-1.003	-3.01194	0.528471	0.049962	-0.349822	-1.61651	-0.752291	-0.43636	0.266475
DQ085876	28.8517	R5	R5	R5	5	-1.06624	-0.787892	-0.723466	-1.99846	1.90759	0.452444	0.0202794	-0.853487	-0.445309	-0.3412	1.03765
DQ093585	15.4797	R5	R5	X4	5	-0.355887	1.40224	0.84765	-0.403993	-0.83264	-1.4895	0.680566	0.494114	0.440003	0.765156	1.99995
DQ093586	72.1657	R5	R5	R5	5	-0.0361495	1.90102	-0.658814	0.866607	-0.565111	-0.582092	0.3046	-0.426303	0.297788	-0.301168	1.47008
DQ093587	6.61337	NA	X4	X4	5	-1.23279	1.65435	0.299031	-0.663294	-1.61622	-1.29628	0.75824	0.0514805	0.501716	0.410688	1.84875
DQ093588	10.8285	NA	R5	X4	5	-0.998652	1.56199	0.352653	0.997031	-1.49109	-1.64153	0.678001	0.0671924	0.537378	0.532838	-0.0499919
DQ093589	23.6192	R5	R5	R5	5	-0.926245	1.27252	-0.813791	-0.316344	-0.816849	-0.956057	0.582733	-0.0350482	0.271201	-0.99743	0.346043
DQ093590	74.4913	R5	R5	R5	5	-1.83939	2.291	-0.886664	-0.25056	-1.32447	-0.923783	0.996138	0.668791	0.774033	-0.448147	0.187272
DQ093591	89.1715	R5	R5	R5	5	-0.693205	1.87401	0.154283	0.179775	-0.659444	-0.540979	0.981407	0.354084	0.684023	0.438657	1.09967
DQ093592	16.7878	R5	R5	X4	5	-0.955827	1.59494	0.561213	-0.0445465	-2.02846	-1.40692	0.271044	-0.408331	0.178605	0.365592	1.54443
DQ093593	93.968	R5	R5	R5	5	-1.4106	1.46609	-0.263249	-1.01715	-0.622475	-0.945249	0.618684	-0.0641606	0.0870953	0.345377	1.85848
DQ093594	76.2355	R5	R5	R5	5	-1.32605	1.79584	0.142748	0.045015	-1.86291	-1.34564	0.618684	-0.0641606	0.0870953	-0.200717	0.570955
DQ093595	44.5494	R5	R5	R5	5	-0.649831	1.42993	0.127583	-0.939018	-0.892836	-1.11219	0.466881	-0.0781877	0.358345	0.289783	-0.164475
DQ093596	73.1831	R5	R5	R5	5	-0.579143	2.07408	0.836719	-2.72798	-2.04841	-1.2739	0.749935	0.152908	0.370816	0.687716	1.53672
DQ093597	40.4797	R5	R5	R5	5	-1.66464	2.13607	-0.434411	-1.67293	-0.763614	-0.802068	0.775584	0.418881	0.56181	0.237924	0.594934
DQ093598	73.1831	R5	R5	R5	5	-1.23089	2.26666	-0.125488	-1.26818	-0.656237	-0.583977	1.05291	0.447726	0.58183	0.12695	0.5164
DQ093599	76.5262	R5	R5	R5	5	-1.01511	1.97687	-0.0329863	0.733138	-0.393446	-0.789491	0.775011	0.508183	0.580354	0.42042	1.1628
DQ093600	0.726744	X4	X4	X4	5	-0.842324	1.47942	0.989435	1.89257	-0.484195	-0.365634	0.0419958	-0.276574	0.011556	0.375328	0.83156
DQ093601	32.6308	R5	R5	R5	5	-0.341325	1.55409	0.73602	-0.0503333	-1.66975	-1.47947	0.332315	-0.0585325	0.300608	-0.0158029	1.09933
DQ093602	78.125	R5	R5	R5	5	-0.24815	1.81069	-0.139932	0.72101	0.171244	-0.944848	0.849977	-0.175569	0.491459	0.186171	1.01629
DQ093604	44.5494	R5	R5	R5	5	-0.762793	2.12091	-0.182065	-0.151711	-0.448409	-0.41968	0.663581	0.128915	0.57201	0.588833	1.32879
DQ093605	82.4855	R5	R5	R5	5	-0.900952	1.32153	-0.697364	0.403631	0.130487	-0.493327	1.00593	0.193712	0.582914	-0.0280201	-0.309552
DQ093606	6.75872	NA	X4	X4	5	-0.913165	-0.142919	0.0326549	2.10807	-1.50902	-1.2251	-0.026573	0.130855	0.0802018	-1.22549	-0.440766
DQ093607	90.3343	R5	R5	R5	5	-1.06833	1.86977	-0.178831	0.80136	-0.71387	-0.334655	0.693047	0.430287	0.710261	-0.309456	-0.234422
DQ141204	11.4099	NA	R5	X4	4	-0.187855	-0.360107	0.959067	2.75929	0.0282783	-0.325257	0.109062	-0.096561	0.110364	-0.742184	0.74518
DQ164104	38.4448	R5	R5	R5	5	-1.2774	1.18927	0.335266	-1.66809	-2.63155	-1.98426	0.558366	0.649168	0.52957	0.445931	0.666626
DQ164105	16.6424	R5	R5	X4	5	1.07443	1.69463	0.542642	-1.71217	-0.228341	-0.536826	0.914685	0.0765029	0.523541	0.711441	1.63936
DQ164106	70.6395	R5	R5	R5	5	-1.03831	1.87407	-0.969882	-2.3294	-0.941702	-0.618947	0.258644	-0.781918	0.0464263	-0.698227	-0.421797
DQ164107	29.8692	R5	R5	R5	5	0.176776	1.69701	-0.238879	1.05775	-0.310176	-0.992719	0.618684	-0.0641606	0.0870953	-0.281811	1.8011
DQ164108	73.0378	R5	R5	R5	5	-1.10004	1.56366	-0.420225	-0.28659	-0.626401	-0.840009	0.618684	-0.0641606	0.0870953	-1.07092	0.40938
DQ164109	38.0087	R5	R5	R5	5	-0.375654	1.45125	0.0637061	-0.59217	-1.53172	-1.05304	0.693963	-0.114555	0.489919	0.531531	1.78243
DQ164110	74.0552	R5	R5	R5	5	-0.933519	1.72451	0.221372	-1.66637	-1.19325	-1.29736	0.373185	-0.281103	0.181959	-0.242017	1.31404
DQ164111	3.85174	X4	X4	X4	5	-0.427287	1.30616	0.66692	0.382149	-1.55673	-1.95773	0.537513	0.170919	0.410085	0.176096	0.0748764
DQ164112	62.5	R5	R5	R5	5	-0.277329	1.52506	0.610771	1.4803	-2.16032	-1.64508	0.597552	-0.1324	0.382709	0.237946	0.815532
DQ164113	80.0145	R5	R5	R5	5	-1.50143	1.4169	0.230748	-0.675732	-0.705433	-0.715148	0.223263	-0.400019	0.252154	0.5481	1.30586
DQ164114	71.5843	R5	R5	R5	5	-0.720217	1.60863	0.103178	0.908514	-2.24522	-1.31504	0.204333	-0.377977	0.201189	-0.0956952	0.722492
DQ164115	39.4622	R5	R5	R5	5	0.123971	1.61554	-0.115511	-0.0433208	-0.21872	-0.881156	0.802114	-0.209824	0.546735	-0.627084	1.93358
DQ164116	65.9157	R5	R5	R5	5	-0.586776	1.47407	0.93598	-0.754869	-1.59607	-1.70386	0.984926	0.797951	0.921952	0.870839	1.78017
DQ164117	24.6366	R5	R5	R5	5	-0.763213	1.42878	-1.09364	-1.17176	-0.368297	-0.922121	0.975071	0.0413036	0.380539	-0.362566	0.604677
DQ164118	49.782	R5	R5	R5	5	-0.019325	1.95122	-0.464564	-0.0939961	-0.586553	-1.55439	0.425865	-0.0812385	0.349814	-0.251572	0.366724
DQ164119	7.19477	NA	X4	X4	5	-0.00471755	1.30778	0.543108	-0.947062	0.0213827	-0.282775	0.840501	0.425366	0.609231	1.00247	2.20622
DQ164121	90.7703	R5	R5	R5	5	0.302148	1.68966	0.208285	1.47619	-1.00914	-1.02669	0.614104	0.144651	0.398776	-0.0660948	0.439643
DQ164122	73.0378	R5	R5	R5	5	-0.554228	1.64898	-0.0269388	-0.545332	-1.68848	-1.3558	0.577222	-0.213513	0.257962	-0.579139	0.23352
DQ164126	12.1366	NA	R5	X4	5	0.0889383	1.92871	-0.0106045	-0.162876	-0.500236	-1.11961	0.128417	-0.203368	0.314413	0.248675	1.26801
DQ164127	38.3721	R5	R5	R5	5	-0.163068	0.778321	1.35969	-0.98896	0.168998	-0.521017	0.679152	-0.250015	0.20256	1.19188	1.52367
DQ164129	13.0087	NA	R5	X4	5	-0.568744	1.8076	-0.701607	-0.634374	-0.469	-0.753597	0.56195	0.0834968	0.31587	-0.560741	1.82927
DQ167216	14.6076	NA	R5	X4	5	-0.733726	-0.281835	-0.169851	2.29649	0.580207	-0.675985	-0.298854	-0.416767	-0.200531	-1.29478	-0.567057
DQ168573	37.2093	R5	R5	R5	5	0.127373	0.198557	0.0129019	0.395008	-0.0829152	-1.04471	-0.123572	-0.334176	-0.0290417	-0.321865	-0.619049
DQ168575	48.3285	R5	R5	R5	5	-1.30712	0.440788	-0.493034	-1.30081	-0.963221	-0.832042	-0.094262	-0.661935	-0.366065	-0.9788	-0.767234
DQ168576	14.3169	NA	R5	X4	5	-0.724502	0.55951	-0.313054	-1.89418	0.528754	-0.55469	-0.229198	-0.693462	-0.209166	-0.218762	0.0714897
DQ168577	14.6076	NA	R5	X4	5	-2.33599	-0.216527	-0.744081	0.953823	-0.141285	-0.980398	0.122693	-0.231151	0.0146949	-0.894914	-1.10165
DQ168578	63.1541	R5	R5	R5	5	-2.75854	0.205139	-0.969748	-0.498632	-1.47522	-1.48153	0.208945	-0.291518	-0.0531279	-0.954518	-1.3766
DQ178989	76.5262	R5	R5	R5	3	-1.72922	-0.783675	-0.867457	-2.04868	0.619975	-0.138138	-0.484976	-1.17888	-0.66367	-0.583366	-0.604348
DQ178990	42.7326	R5	R5	R5	3	-3.14465	-1.40464	-1.7762	-2.95242	0.633094	-0.0357366	-0.686223	-1.48943	-0.750597	-1.35445	-0.403658
DQ178991	18.532	R5	R5	X4	1	-2.2194	-1.61467	-1.61911	-1.68348	0.232878	0.226693	-0.667186	-1.15461	-0.796572	-0.845998	0.901458
DQ207940	32.4855	R5	R5	R5	5	-1.30195	-1.06387	-0.857805	0.632269	2.47929	0.9074	0.618684	-0.0641606	0.0870953	-0.265879	0.661416
DQ207941	39.6076	R5	R5	R5	5	-0.270751	1.41797	0.697723	-0.160872	-0.184426	-0.549622	0.437959	-0.0882654	0.303652	0.973407	2.46505
DQ207942	42.6599	R5	R5	R5	5	-2.51567	-1.11873	-1.65776	-1.78189	1.24914	0.205133	-0.437586	-1.3197	-0.748985	-1.38616	-0.587297
DQ207943	67.0785	R5	R5	R5	4	-1.83006	-1.29906	-2.04694	-2.02618	2.57567	0.766666	-0.286808	-0.75934	-0.194783	-1.35153	-0.876085
DQ207944	3.85174	X4	X4	X4	4	-0.393791	-0.408172	-0.0136284	3.21764	-0.334555	-1.08994	0.149609	0.0419763	0.143939	-1.01118	-0.248304
DQ230841	69.8401	R5	R5	R5	5	-1.74705	2.25956	-2.15385	-2.27891	-0.839133	-0.640053	0.442109	0.221403	0.303412	-2.04148	-0.782511
DQ230842	69.8401	R5	R5	R5	5	-1.76375	2.28515	-2.11833	-2.1306	-0.658512	-0.31398	0.486448	0.271731	0.333895	-2.04237	-0.887116
DQ275642	7.92151	NA	X4	X4	5	-0.807352	1.33779	0.440098	0.715588	-0.987041	-1.54899	0.509786	0.67201	0.591291	0.381569	0.57841
DQ275643	4.72384	X4	X4	X4	5	-0.902363	1.29396	0.87091	-0.731218	-1.28705	-1.30131	0.639791	0.405861	0.563064	0.639005	1.09981
DQ275644	71.5843	R5	R5	R5	5	-0.212369	1.39765	-0.189779	0.637426	-2.35659	-1.96805	0.238048	0.0134106	0.27886	-0.405971	1.93454
DQ275645	15.4797	R5	R5	X4	5	1.13036	1.57366	1.53362	-0.0799095	-1.5033	-1.11669	0.618684	-0.0641606	0.0870953	1.33477	1.98692
DQ275646	67.0785	R5	R5	R5	5	-0.232921	1.53916	1.16468	0.759864	-2.17703	-1.70017	0.618684	-0.0641606	0.0870953	0.928327	1.53846
DQ275647	93.532	R5	R5	R5	5	-0.531184	2.36461	-0.923615	-0.678315	-0.217403	-0.578453	0.651993	0.159736	0.594454	-0.443689	0.863573
DQ275648	6.75872	NA	X4	X4	5	-1.07073	1.66863	-0.612052	0.78877	-0.31377	-0.811456	0.18442	-0.42562	0.109322	-0.196951	1.03075
DQ275649	78.7064	R5	R5	R5	5	-0.533622	1.83778	-0.280365	-0.212317	-0.883436	-0.695884	1.15833	0.531314	0.686538	-0.0933473	0.900986
DQ275650	45.4215	R5	R5	R5	5	0.837047	1.61372	-0.169636	0.700243	-1.39293	-1.1814	0.756527	0.414496	0.610725	0.729221	2.40657
DQ275651	32.7035	R5	R5	R5	5	-0.392951	1.73732	0.708148	2.81351	-1.40404	-1.5185	0.219836	0.361023	0.54214	0.578826	1.57845
DQ275652	56.9041	R5	R5	R5	5	0.320582	1.46685	0.228893	2.67399	-0.987375	-1.59041	0.414506	0.0658094	0.494426	-0.198917	1.11295
DQ275653	87.5727	R5	R5	R5	5	-1.77408	1.50218	-0.581832	-2.04052	-1.40942	-1.37747	0.273108	0.00408752	0.134742	-1.16952	-0.0988023
DQ275654	90.7703	R5	R5	R5	5	-1.72677	1.51524	0.257585	-1.80137	0.87491	-0.0747112	0.386605	0.180434	0.320074	0.355129	0.276105
DQ275655	50.218	R5	R5	R5	5	-1.12233	1.41141	-0.156695	1.24012	-0.440434	-0.728421	0.594209	0.179147	0.623052	0.0112882	0.414031
DQ275656	5.01453	NA	X4	X4	5	-0.420042	1.2745	0.52436	0.194808	0.268499	-0.311937	0.713418	0.299736	0.448557	0.526731	1.43414
DQ275657	78.9971	R5	R5	R5	5	-1.02507	1.3991	-0.0841863	-1.76555	-1.55395	-1.51189	0.256316	-0.0507823	0.345516	-0.202122	0.450196
DQ275658	70.6395	R5	R5	R5	5	-1.00377	1.56312	0.649502	-0.137708	-1.11414	-1.20209	0.509943	-0.0555912	0.533856	0.372829	0.960681
DQ275659	4.06977	X4	X4	X4	5	-1.16197	1.84663	0.0170045	0.706147	0.0232084	-0.80814	0.484721	-0.167356	0.349726	0.154078	0.945299
DQ275660	84.9564	R5	R5	R5	5	-1.62012	1.59283	0.33906	-0.637982	-1.50967	-1.30882	1.12121	0.875639	0.981236	0.28825	0.218243
DQ275661	6.8314	NA	X4	X4	5	-1.81356	1.60625	-0.856645	0.911653	-0.809045	-1.02209	1.05705	0.832998	0.804581	-0.45325	0.246534
DQ275664	79.7238	R5	R5	R5	5	-0.985895	1.12978	-0.556068	1.08576	0.561578	-0.248195	0.446752	-0.130252	0.110281	0.00308718	0.078326
DQ295192	2.76163	X4	X4	X4	5	-1.51904	-1.04214	-1.07328	0.37611	0.290147	0.00026632	-0.310914	-0.90725	-0.276956	-0.545473	0.678294
DQ295194	63.5901	R5	R5	R5	5	-2.94276	-1.1359	-2.2048	1.41228	0.574965	0.222869	-0.371629	-0.828788	-0.332432	-1.7897	-0.773191
DQ295195	56.9041	R5	R5	R5	5	-2.14481	-0.970125	-1.46526	-0.647417	0.85204	0.0163057	-0.1177	-0.83885	-0.203431	-1.18453	0.346779
DQ295196	57.6308	R5	R5	R5	5	-1.11212	-1.13626	-0.998487	0.0283065	1.80019	0.499482	-0.384454	-1.20571	-0.389961	-0.981741	0.00154411
DQ313239	74.0552	R5	R5	R5	3	-1.04117	0.199433	-0.10001	-0.98169	-0.221807	-0.235708	0.388266	0.172512	0.300727	-1.26585	-0.0101028
DQ313240	32.6308	R5	R5	R5	3	-1.04666	0.216187	-0.0558916	-0.777831	-0.145454	-0.192039	0.366258	0.136404	0.320751	-1.12792	0.176282
DQ313242	38.5901	R5	R5	R5	3	-0.946902	0.0451755	0.184688	1.98145	-2.33105	-1.92671	0.348079	-0.101411	0.338817	0.424533	-0.284069
DQ313244	49.9273	R5	R5	R5	3	-0.788213	0.390479	0.305389	1.2946	-1.60142	-1.70425	0.563896	-0.145349	0.388642	0.435794	-0.277902
DQ313246	40.7703	R5	R5	R5	3	-2.65841	-2.01118	-2.1558	-1.96112	1.11264	0.588347	-0.79105	-1.29204	-0.705924	-1.43075	0.0103661
DQ313247	11.5552	NA	R5	X4	5	-1.18243	0.0978221	-0.0696885	1.76381	-1.78736	-1.81024	0.248259	-0.486752	-0.0511792	-0.732978	-0.667372
DQ313249	60.1017	R5	R5	R5	2	-1.64793	-1.92504	-2.00464	-1.02182	1.57487	0.571827	-0.0579759	-0.645368	-0.0551747	-1.33521	0.340373
DQ313250	4.72384	X4	X4	X4	3	-2.10166	-1.523	-1.44874	-1.28562	0.389871	0.0390266	-0.168606	-0.425686	-0.123416	-1.19204	-0.0463996
DQ313251	2.61628	X4	X4	X4	3	-2.52789	-0.130392	-1.16201	0.233695	-1.43848	-1.67744	0.950398	1.01291	0.639413	-1.15213	-0.895938
DQ313252	28.125	R5	R5	R5	4	-1.8134	-1.93927	-0.936658	-3.70424	-0.13445	0.203725	-0.588516	-1.22934	-0.363023	-0.726265	0.338172
DQ313253	65.189	R5	R5	R5	3	-1.12628	-1.78374	-1.70309	0.5772	1.1897	0.438866	-0.575101	-0.968187	-0.304458	-1.09489	-0.540548
DQ313254	99.2006	R5	R5	R5	4	-1.00042	0.195243	-0.021882	-0.00368786	0.699288	-0.729813	0.618684	-0.0641606	0.0870953	-0.766859	-0.858397
DQ314731	55.0145	R5	R5	R5	5	-1.80587	0.267073	-0.868512	1.15893	-1.58774	-1.66032	0.618684	-0.0641606	0.0870953	-0.875696	-0.274164
DQ314732	52.8343	R5	R5	R5	5	-1.78566	0.0848275	-0.553273	0.881608	-1.76297	-2.00142	0.873494	0.582311	0.463238	-0.67455	-0.45185
DQ339425	NA	NA	NA	NA	5	-0.764518	-0.840158	-0.801551	2.23702	1.51271	0.598226	0.0943706	-0.327734	0.0590157	-0.299152	0.19895
DQ351216	34.9564	R5	R5	R5	5	-0.439523	1.13775	0.882588	-1.73992	-1.07317	-1.06635	0.657717	0.55969	0.801251	0.274928	1.50224
[truncated: 31,939 more rows]
